# Supplementary material for: Host‐derived O‐glycans inhibit toxigenic conversion by a virulence‐encoding phage in Vibrio cholerae
Source: EMBO J. 2022 Dec 12;42(3):e111562. doi: 10.15252/embj.2022111562 (PMC9890226; doi:10.15252/embj.2022111562)
Supplement: Supplementary file 3 — Table EV1 [file EMBJ-42-e111562-s007.xlsx]

## Sheet: Sheet1
Table EV1: List of strains used in this study.
Strain number	Description	Source	Genotype
1	Vibrio cholerae O1 El Tor A1552 wild type, Rifr	Gallego-Hernandez et al., 2020	WT
2	FY_VC_00001 ΔlacZ, Rifr	Casper-Lindley, C., and F. H. Yildiz. 2004	ΔlacZ
3	FY_VC_00001 ΔtcpA, Rifr	This study	ΔtcpA
4	FY_VC_00001 ΔVC1464, Rifr	This study	ΔVC1464
5	FY_VC_00001 ΔaphA, Rifr	This study	ΔaphA
6	FY_VC_00001 ΔtoxR, Rifr	This study	ΔtoxR
7	FY_VC_00003 ΔtcpP, Rifr	This study	ΔtcpP ΔlacZ
8	FY_VC_11007 ΔtcpP, Rifr	This study	ΔtoxR ΔtcpP
9	FY_VC_00001 pTAC::toxT, Rifr	This study	pTAC::toxT
10	FY_VC_00003 pTAC::toxT, Rifr	This study	pTAC::toxT ΔlacZ
11	FY_VC_14629 ΔtcpA, Rifr	This study	pTAC::toxT ΔtcpA
12	FY_VC_14629 ΔVC1464, Rifr	This study	pTAC::toxT ΔVC1464
13	Vibrio cholerae O1 El Tor C6706, wild type	Yang et al., 2013	WT
14	El Tor C6706 TcpPC207S	Yang et al., 2013	TcpPC207S
15	El Tor C6706 TcpPC218S	Yang et al., 2013	TcpPC218S
