# Supplementary material for: Host‐derived O‐glycans inhibit toxigenic conversion by a virulence‐encoding phage in Vibrio cholerae
Source: EMBO J. 2022 Dec 12;42(3):e111562. doi: 10.15252/embj.2022111562 (PMC9890226; doi:10.15252/embj.2022111562)
Supplement: Supplementary file 4 — Table EV2 [file EMBJ-42-e111562-s001.xlsx]

## Sheet: Sheet1
Table EV2: List of primers used in this study.
Primer	Sequence (5'-3')	Note
tcpA_delA	atccacgaagcttcccatggCGGTTGTATTTAGATCATTCC	For tcpA deletion
tcpA_delB	tgttaccaaaTTTTAATAATTGCATATTTATATAACTCCAC
tcpA_delC	caattattaaaaTTTGGTAACAGTTAATCTACAC
tcpA_delC	actagagggtaccagagctcTTGAGAATTCAAACTGACTC
VC1464_delA	atccacgaagcttcccatggGCCCACGTGTTTATTGGAG	For VC1464 deletion
VC1464_delB	gctaagcaccTATCTTCATAACAATCCCCTTTAG
VC1464_delC	tatgaagataGGTGCTTAGCAAGACTCG
VC1464_delD	actagagggtaccagagctcGCCACCGTACTAAACCTAG
aphA_delA	cgagctcaaccactcaacatgctgcaa	For aphA deletion
aphA_delB	gttgctgctttgacatgtcttcaatccaaaaa
aphA_delC	agacatgtcaaagcagcaacgtttagagc
aphA_delD	catgccatggggcggtaccggtaaagagtg
toxR_delA	tctggatccacgaagcttccggtcataccgatcccgttatc	For toxR deletion
toxR_delB	caagatcctacatctaatgtcccagtatctcc
toxR_delC	acattagatgtaggatcttgctatgcaaaatag
toxR_delD	gactagagggtaccagagcttgacttaagctggtaaag
tcpP_delA	ctgatgttgagcattcattccaccaaaggt	For tcpP deletion
tcpP_delB	ctgatgttgagcattcattccaccaaaggt
tcpP_delC	gaatgaatgctcaacatcagtgttccgtga
tcpP_delD	ctagtctagactacgtgatctggtgcgaca
toxT_fwd	caggaaacagaattcgagctATGATTGGGAAAAAATCTTTTC	For toxT promoter replacement
toxT_rev	tgcatgcctgcaggtcgactTTATTTTTCTGCAACTCCTG
VC0837_fwd	tctggatccacgaagcttccTGTGAATGTTGGTGGTGTTC
VC0837_rev	cgggcagtgaTTATTTAAAGTTCTCTGAATATGCTTTG
pTACtoxT_fwd	ctttaaataaTCACTGCCCGCTTTCCAG
pTACtoxT_rev	gactagagggtaccagagctTTATTTTTCTGCAACTCCTGTCAACATAAATAAATATTC
RT-qPCR primers	Sequence (5'-3')
ctxA_fwd	TTGTTAGGCACGATGATGGA
ctxA_rev	TGGGTGCAGTGGCTATAACA
tcpA_fwd	CTACCGCAAACGCAAATGCT
tcpA_rev	GGTCAAGCCACCGACTGTAA
ctxB_fwd	AAGCGATTGAAAGGATGAAGGA
ctxB_rev	TTGCGGCAATCGCATGA
gyrA_fwd	GTCGTGGTGGTAAAGGTAAGAG
gyrA_rev	GAGTCGAGAACAGCAGAATGT
16S_fwd	CGTAAAGCGCATGCAGGTG
16S_rev	CTTCGCCACCGGTATTCCTT
