# Supplementary material for: Host‐derived O‐glycans inhibit toxigenic conversion by a virulence‐encoding phage in Vibrio cholerae
Source: EMBO J. 2022 Dec 12;42(3):e111562. doi: 10.15252/embj.2022111562 (PMC9890226; doi:10.15252/embj.2022111562)
Supplement: Supplementary file 5 — Dataset EV1 [file EMBJ-42-e111562-s009.xlsx]

## Sheet: Sheet1
Dataset EV1: Complete fold changes [FCs] and false discovery rates [FDRs] for RNA-seq experiment in MUC5AC glycans
Gene number	Gene description	Gene name	GO term	Pathway annotations	log2(Fold change)	p-value
VC2226	phosphoribosylformylglycinamidine cyclo-ligase	purM	cytosol [GO:0005829]; ATP binding [GO:0005524]; phosphoribosylamine-glycine ligase activity [GO:0004637]; phosphoribosylformylglycinamidine cyclo-ligase activity [GO:0004641]; 'de novo' IMP biosynthetic process [GO:0006189]; purine nucleotide biosynthetic process [GO:0006164]; purine ribonucleotide biosynthetic process [GO:0009152]	vch00230 Purine metabolism vch01100 Metabolic pathways vch01110 Biosynthesis of secondary metabolites vch01130 Biosynthesis of antibiotics	-3.57383	3.53555e-39
VC1228	phosphoribosylglycinamide formyltransferase 2	purT	cytosol [GO:0005829]; ATP binding [GO:0005524]; magnesium ion binding [GO:0000287]; phosphoribosylglycinamide formyltransferase 2 activity [GO:0043815]; phosphoribosylglycinamide formyltransferase activity [GO:0004644]; 'de novo' IMP biosynthetic process [GO:0006189]; purine ribonucleotide biosynthetic process [GO:0009152]	vch00230 Purine metabolism vch00670 One carbon pool by folate vch01100 Metabolic pathways vch01110 Biosynthesis of secondary metabolites vch01130 Biosynthesis of antibiotics	-2.776	1.73879e-38
VCA0053	purine nucleoside phosphorylase	deoD	purine-nucleoside phosphorylase activity [GO:0004731]; nucleobase-containing compound metabolic process [GO:0006139]; purine nucleoside metabolic process [GO:0042278]	vch00230 Purine metabolism vch00240 Pyrimidine metabolism vch00760 Nicotinate and nicotinamide metabolism vch01100 Metabolic pathways vch01110 Biosynthesis of secondary metabolites	3.16993	1.65507e-37
VC0869	phosphoribosylformylglycinamidine synthase	purL	cytoplasm [GO:0005737]; ATP binding [GO:0005524]; metal ion binding [GO:0046872]; phosphoribosylformylglycinamidine synthase activity [GO:0004642]; 'de novo' IMP biosynthetic process [GO:0006189]; glutamine metabolic process [GO:0006541]; purine nucleobase biosynthetic process [GO:0009113]; purine ribonucleotide biosynthetic process [GO:0009152]	vch00230 Purine metabolism vch01100 Metabolic pathways vch01110 Biosynthesis of secondary metabolites vch01130 Biosynthesis of antibiotics	-3.34755	3.10818e-35
VCA0623	transaldolase B	tal	cytosol [GO:0005829]; sedoheptulose-7-phosphate:D-glyceraldehyde-3-phosphate glyceronetransferase activity [GO:0004801]; carbohydrate metabolic process [GO:0005975]; pentose-phosphate shunt [GO:0006098]	vch00030 Pentose phosphate pathway vch01100 Metabolic pathways vch01110 Biosynthesis of secondary metabolites vch01120 Microbial metabolism in diverse environments vch01130 Biosynthesis of antibiotics vch01200 Carbon metabolism vch01230 Biosynthesis of amino acids	2.34665	1.60346e-31
VC2761	multidrug resistance protein	ydhC_1	integral component of plasma membrane [GO:0005887]; xenobiotic transmembrane transporter activity [GO:0042910]; drug transmembrane transport [GO:0006855]; response to drug [GO:0042493]; xenobiotic detoxification by transmembrane export across the plasma membrane [GO:1990961]		2.96319	5.46946e-31
VC2227	phosphoribosylglycinamide formyltransferase	purN	cytoplasm [GO:0005737]; cytosol [GO:0005829]; phosphoribosylglycinamide formyltransferase activity [GO:0004644]; 'de novo' IMP biosynthetic process [GO:0006189]; purine ribonucleotide biosynthetic process [GO:0009152]	vch00230 Purine metabolism vch00670 One carbon pool by folate vch01100 Metabolic pathways vch01110 Biosynthesis of secondary metabolites vch01130 Biosynthesis of antibiotics	-3.21064	1.287e-27
VC2737	hypothetical protein				-2.04287	9.31209e-24
VC0052	phosphoribosylaminoimidazole carboxylase, catalytic subunit	purE	5-(carboxyamino)imidazole ribonucleotide mutase activity [GO:0034023]; phosphoribosylaminoimidazole carboxylase activity [GO:0004638]; 'de novo' IMP biosynthetic process [GO:0006189]; purine ribonucleotide biosynthetic process [GO:0009152]	vch00230 Purine metabolism vch01100 Metabolic pathways vch01110 Biosynthesis of secondary metabolites vch01130 Biosynthesis of antibiotics	-3.0672	4.38593e-21
VC2712	xanthine/uracil permease family protein	xanP	integral component of plasma membrane [GO:0005887]; purine nucleoside transmembrane transporter activity [GO:0015211]; xanthine transmembrane transporter activity [GO:0042907]; purine nucleoside transmembrane transport [GO:0015860]; xanthine transport [GO:0042906]		-2.90147	4.38593e-21
VC1004	amidophosphoribosyltransferase	purF	amidophosphoribosyltransferase activity [GO:0004044]; magnesium ion binding [GO:0000287]; 'de novo' IMP biosynthetic process [GO:0006189]; glutamine metabolic process [GO:0006541]; nucleoside metabolic process [GO:0009116]; purine nucleobase biosynthetic process [GO:0009113]; purine ribonucleotide biosynthetic process [GO:0009152]	vch00230 Purine metabolism vch00250 Alanine, aspartate and glutamate metabolism vch01100 Metabolic pathways vch01110 Biosynthesis of secondary metabolites vch01130 Biosynthesis of antibiotics	-2.3162	1.75307e-20
VCA0743	conserved hypothetical protein		integral component of membrane [GO:0016021]		2.30646	2.1281e-19
VCA0987	phosphoenolpyruvate synthase	ppsA	ATP binding [GO:0005524]; metal ion binding [GO:0046872]; pyruvate, water dikinase activity [GO:0008986]; gluconeogenesis [GO:0006094]; pyruvate metabolic process [GO:0006090]	vch00620 Pyruvate metabolism vch00680 Methane metabolism vch01100 Metabolic pathways vch01120 Microbial metabolism in diverse environments vch01200 Carbon metabolism	-2.61759	4.89628e-19
VC0275	phosphoribosylamine--glycine ligase	purD	ATP binding [GO:0005524]; metal ion binding [GO:0046872]; phosphoribosylamine-glycine ligase activity [GO:0004637]; 'de novo' IMP biosynthetic process [GO:0006189]; purine nucleobase biosynthetic process [GO:0009113]; purine ribonucleotide biosynthetic process [GO:0009152]	vch00230 Purine metabolism vch01100 Metabolic pathways vch01110 Biosynthesis of secondary metabolites vch01130 Biosynthesis of antibiotics	-2.58946	7.03483e-19
VC0276	phosphoribosylaminoimidazolecarboxamide formyltransferase/IMP cyclohydrolase	purH	cytosol [GO:0005829]; IMP cyclohydrolase activity [GO:0003937]; phosphoribosylaminoimidazolecarboxamide formyltransferase activity [GO:0004643]; 'de novo' IMP biosynthetic process [GO:0006189]; purine ribonucleotide biosynthetic process [GO:0009152]	vch00230 Purine metabolism vch00670 One carbon pool by folate vch01100 Metabolic pathways vch01110 Biosynthesis of secondary metabolites vch01130 Biosynthesis of antibiotics	-2.52339	1.20257e-18
VC0917	UDP-N-acetylglucosamine 2-epimerase	wecB	metal ion binding [GO:0046872]; UDP-N-acetylglucosamine 2-epimerase activity [GO:0008761]; O antigen biosynthetic process [GO:0009243]; polysaccharide biosynthetic process [GO:0000271]	vch00520 Amino sugar and nucleotide sugar metabolism vch01100 Metabolic pathways vch05111 Biofilm formation - Vibrio cholerae	1.86431	1.32164e-17
VC1953	NupC family protein	nupX_1	integral component of plasma membrane [GO:0005887]; nucleoside transmembrane transporter activity [GO:0005337]; nucleoside transmembrane transport [GO:1901642]; nucleoside transport [GO:0015858]		2.41162	2.29682e-17
VC0918	UDP-N-acetyl-D-mannosaminuronic acid dehydrogenase	wecC	NAD binding [GO:0051287]; oxidoreductase activity, acting on the CH-CH group of donors, NAD or NADP as acceptor [GO:0016628]; oxidoreductase activity, acting on the CH-OH group of donors, NAD or NADP as acceptor [GO:0016616]; O antigen biosynthetic process [GO:0009243]; polysaccharide biosynthetic process [GO:0000271]	vch00520 Amino sugar and nucleotide sugar metabolism vch05111 Biofilm formation - Vibrio cholerae	1.61069	5.33944e-17
VC0051	phosphoribosylaminoimidazole carboxylase, ATPase subunit	purK	cytosol [GO:0005829]; 5-(carboxyamino)imidazole ribonucleotide synthase activity [GO:0034028]; ATP binding [GO:0005524]; metal ion binding [GO:0046872]; phosphoribosylaminoimidazole carboxylase activity [GO:0004638]; 'de novo' IMP biosynthetic process [GO:0006189]; purine ribonucleotide biosynthetic process [GO:0009152]	vch00230 Purine metabolism vch01100 Metabolic pathways vch01110 Biosynthesis of secondary metabolites vch01130 Biosynthesis of antibiotics	-2.86552	8.95603e-17
VC1415	hcp protein	hcpA_1		vch03070 Bacterial secretion system	-1.6879	4.08783e-15
VCA0017	hcp protein	hcpA_2		vch03070 Bacterial secretion system	-1.86856	5.32013e-15
VC2350	deoxyribose-phosphate aldolase	deoC	cytoplasm [GO:0005737]; deoxyribose-phosphate aldolase activity [GO:0004139]; carbohydrate catabolic process [GO:0016052]; deoxyribonucleotide catabolic process [GO:0009264]; deoxyribose phosphate catabolic process [GO:0046386]	vch00030 Pentose phosphate pathway	1.70541	3.85886e-14
VCA0624	transketolase 1	tktA_2	cytosol [GO:0005829]; metal ion binding [GO:0046872]; transketolase activity [GO:0004802]; pentose-phosphate shunt [GO:0006098]	vch00030 Pentose phosphate pathway vch01100 Metabolic pathways vch01110 Biosynthesis of secondary metabolites vch01120 Microbial metabolism in diverse environments vch01130 Biosynthesis of antibiotics vch01200 Carbon metabolism vch01230 Biosynthesis of amino acids	1.7956	6.80145e-14
VC2278	conserved hypothetical protein	adeP	integral component of membrane [GO:0016021]; plasma membrane [GO:0005886]; adenine transmembrane transporter activity [GO:0015207]; purine nucleobase transmembrane transporter activity [GO:0005345]		-1.66577	9.07193e-14
VC2544	fructose-1,6-bisphosphatase	fbp	cytoplasm [GO:0005737]; cytosol [GO:0005829]; fructose 1,6-bisphosphate 1-phosphatase activity [GO:0042132]; magnesium ion binding [GO:0000287]; fructose 1,6-bisphosphate metabolic process [GO:0030388]; fructose 6-phosphate metabolic process [GO:0006002]; fructose metabolic process [GO:0006000]; gluconeogenesis [GO:0006094]; sucrose biosynthetic process [GO:0005986]	vch00010 Glycolysis / Gluconeogenesis vch00030 Pentose phosphate pathway vch00051 Fructose and mannose metabolism vch00680 Methane metabolism vch01100 Metabolic pathways vch01110 Biosynthesis of secondary metabolites vch01120 Microbial metabolism in diverse environments vch01130 Biosynthesis of antibiotics vch01200 Carbon metabolism	-2.01917	9.07193e-14
VC2389	carbamoyl-phosphate synthase, large subunit	carB	cytoplasm [GO:0005737]; ATP binding [GO:0005524]; carbamoyl-phosphate synthase (glutamine-hydrolyzing) activity [GO:0004088]; metal ion binding [GO:0046872]; 'de novo' UMP biosynthetic process [GO:0044205]; arginine biosynthetic process [GO:0006526]; glutamine metabolic process [GO:0006541]; nitrogen compound metabolic process [GO:0006807]; pyrimidine ribonucleotide biosynthetic process [GO:00092…	vch00240 Pyrimidine metabolism vch00250 Alanine, aspartate and glutamate metabolism vch01100 Metabolic pathways	-1.48642	1.4638e-13
VC2688	glpX protein	glpX	fructose 1,6-bisphosphate 1-phosphatase activity [GO:0042132]; metal ion binding [GO:0046872]; fructose 1,6-bisphosphate metabolic process [GO:0030388]; gluconeogenesis [GO:0006094]; glycerol metabolic process [GO:0006071]	vch00010 Glycolysis / Gluconeogenesis vch00030 Pentose phosphate pathway vch00051 Fructose and mannose metabolism vch00680 Methane metabolism vch01100 Metabolic pathways vch01110 Biosynthesis of secondary metabolites vch01120 Microbial metabolism in diverse environments vch01130 Biosynthesis of antibiotics vch01200 Carbon metabolism	-1.719	3.82646e-13
VC0768	GMP synthase	guaA	cytosol [GO:0005829]; ATP binding [GO:0005524]; GMP synthase (glutamine-hydrolyzing) activity [GO:0003922]; GMP synthase activity [GO:0003921]; pyrophosphatase activity [GO:0016462]; glutamine metabolic process [GO:0006541]; GMP biosynthetic process [GO:0006177]; purine ribonucleotide biosynthetic process [GO:0009152]	vch00230 Purine metabolism vch01100 Metabolic pathways	-1.74471	9.32859e-13
VC2738	phosphoenolpyruvate carboxykinase	pckA	cytosol [GO:0005829]; ATP binding [GO:0005524]; metal ion binding [GO:0046872]; phosphoenolpyruvate carboxykinase (ATP) activity [GO:0004612]; gluconeogenesis [GO:0006094]	vch00010 Glycolysis / Gluconeogenesis vch00020 Citrate cycle (TCA cycle) vch00620 Pyruvate metabolism vch01100 Metabolic pathways vch01110 Biosynthesis of secondary metabolites vch01120 Microbial metabolism in diverse environments vch01130 Biosynthesis of antibiotics vch01200 Carbon metabolism	-1.76943	1.205e-12
VCA0052	hypothetical protein				1.99756	4.32389e-12
VC1190	phosphoribosylaminoimidazole-succinocarboxamide synthase, putative	purC	ATP binding [GO:0005524]; phosphoribosylaminoimidazolesuccinocarboxamide synthase activity [GO:0004639]; 'de novo' IMP biosynthetic process [GO:0006189]; purine ribonucleotide biosynthetic process [GO:0009152]	vch00230 Purine metabolism vch01100 Metabolic pathways vch01110 Biosynthesis of secondary metabolites vch01130 Biosynthesis of antibiotics	-2.14192	6.49413e-12
VCA0849	hypothetical protein	algE2	calcium ion binding [GO:0005509]		1.2275	3.9875e-11
VCA0998	NADH-dependent flavin oxidoreductase, Oye family	nemA_2	cytosol [GO:0005829]; FMN binding [GO:0010181]; oxidoreductase activity [GO:0016491]		1.63373	4.07585e-11
VC0916	phosphotyrosine protein phosphatase	vpsU	protein tyrosine phosphatase activity [GO:0004725]	vch05111 Biofilm formation - Vibrio cholerae	1.60839	5.14764e-11
VC2215	cation transport ATPase, E1-E2 family	copA_2	integral component of membrane [GO:0016021]; plasma membrane [GO:0005886]; ATP binding [GO:0005524]; copper transmembrane transporter activity, phosphorylative mechanism [GO:0043682]; metal ion binding [GO:0046872]; cation transport [GO:0006812]		1.34885	5.96947e-11
VC2351	hypothetical protein				1.5771	2.57744e-10
VC2390	carbamoyl-phosphate synthase, small subunit	carA	carbamoyl-phosphate synthase complex [GO:0005951]; cytoplasm [GO:0005737]; ATP binding [GO:0005524]; carbamoyl-phosphate synthase (glutamine-hydrolyzing) activity [GO:0004088]; 'de novo' pyrimidine nucleobase biosynthetic process [GO:0006207]; 'de novo' UMP biosynthetic process [GO:0044205]; arginine biosynthetic process [GO:0006526]; glutamine metabolic process [GO:0006541]; nitrogen compound me…	vch00240 Pyrimidine metabolism vch00250 Alanine, aspartate and glutamate metabolism vch01100 Metabolic pathways	-1.46099	3.19686e-10
VC2349	thymidine phosphorylase	deoA	cytosol [GO:0005829]; phosphorylase activity [GO:0004645]; pyrimidine-nucleoside phosphorylase activity [GO:0016154]; thymidine phosphorylase activity [GO:0009032]; nucleobase-containing compound metabolic process [GO:0006139]; pyrimidine nucleobase metabolic process [GO:0006206]; thymidine metabolic process [GO:0046104]	vch00240 Pyrimidine metabolism vch01100 Metabolic pathways	1.78163	5.9895e-10
VC0928	hypothetical protein	rbmA		vch05111 Biofilm formation - Vibrio cholerae	1.1759	1.13815e-09
VC0920	exopolysaccharide biosynthesis protein EpsF, putative	bshA	transferase activity, transferring glycosyl groups [GO:0016757]; polysaccharide biosynthetic process [GO:0000271]	vch05111 Biofilm formation - Vibrio cholerae	1.51682	1.58764e-09
VC1457	cholera enterotoxin, A subunit	ctxA	catalytic complex [GO:1902494]; extracellular space [GO:0005615]; periplasmic space [GO:0042597]; galactose binding [GO:0005534]; NAD+ ADP-ribosyltransferase activity [GO:0003950]; toxin activity [GO:0090729]; killing of cells of other organism [GO:0031640]; pathogenesis [GO:0009405]; positive regulation of tyrosine phosphorylation of STAT protein [GO:0042531]; protein ADP-ribosylation [GO:000647…	vch05110 Vibrio cholerae infection vch05111 Biofilm formation - Vibrio cholerae	-1.75262	1.60085e-09
VC2216	conserved hypothetical protein	copG			1.4893	1.65675e-09
VC0919	serine acetyltransferase-related protein	cysE_1	integral component of membrane [GO:0016021]; catalytic activity [GO:0003824]; transferase activity [GO:0016740]	vch00270 Cysteine and methionine metabolism vch00920 Sulfur metabolism vch01100 Metabolic pathways vch01110 Biosynthesis of secondary metabolites vch01120 Microbial metabolism in diverse environments vch01200 Carbon metabolism vch01230 Biosynthesis of amino acids vch05111 Biofilm formation - Vibrio cholerae	1.58274	3.53418e-09
VCA0843	glyceraldehyde 3-phosphate dehydrogenase	gap2	glyceraldehyde-3-phosphate dehydrogenase (NAD+) (phosphorylating) activity [GO:0004365]; NAD binding [GO:0051287]; NADP binding [GO:0050661]; glucose metabolic process [GO:0006006]; glycolytic process [GO:0006096]	vch00010 Glycolysis / Gluconeogenesis vch01100 Metabolic pathways vch01110 Biosynthesis of secondary metabolites vch01120 Microbial metabolism in diverse environments vch01130 Biosynthesis of antibiotics vch01200 Carbon metabolism vch01230 Biosynthesis of amino acids	-1.73109	6.40048e-09
VC1231	cytidine deaminase	cdd	cytosol [GO:0005829]; cytidine deaminase activity [GO:0004126]; zinc ion binding [GO:0008270]; cytidine deamination [GO:0009972]; pyrimidine-containing compound salvage [GO:0008655]	vch00240 Pyrimidine metabolism vch01100 Metabolic pathways	1.79849	2.17095e-08
VC1003	bacteriocin production protein	cvpA	integral component of membrane [GO:0016021]; bacteriocin biosynthetic process [GO:0030152]		-1.39155	2.91687e-08
VC2183	ribose-phosphate pyrophosphokinase	prs	cytoplasm [GO:0005737]; ribose phosphate diphosphokinase complex [GO:0002189]; ATP binding [GO:0005524]; kinase activity [GO:0016301]; magnesium ion binding [GO:0000287]; ribose phosphate diphosphokinase activity [GO:0004749]; 5-phosphoribose 1-diphosphate biosynthetic process [GO:0006015]; nucleoside metabolic process [GO:0009116]; nucleotide biosynthetic process [GO:0009165]; purine nucleotide …	vch00030 Pentose phosphate pathway vch00230 Purine metabolism vch01100 Metabolic pathways vch01110 Biosynthesis of secondary metabolites vch01120 Microbial metabolism in diverse environments vch01130 Biosynthesis of antibiotics vch01200 Carbon metabolism vch01230 Biosynthesis of amino acids	-1.01828	3.60978e-08
VCA0261	hypothetical protein				1.94668	1.50447e-07
VC1456	cholera enterotoxin, B subunit	ctxB	catalytic complex [GO:1902494]; extracellular region [GO:0005576]; host cell plasma membrane [GO:0020002]; membrane [GO:0016020]; periplasmic space [GO:0042597]; galactose binding [GO:0005534]; host cell surface binding [GO:0046812]; toxin activity [GO:0090729]; killing of cells of other organism [GO:0031640]; pathogenesis [GO:0009405]; positive regulation of tyrosine phosphorylation of STAT prot…	vch05110 Vibrio cholerae infection vch05111 Biofilm formation - Vibrio cholerae	-1.56605	1.77236e-07
VC2171	uracil permease	pyrP	integral component of plasma membrane [GO:0005887]; uracil transmembrane transporter activity [GO:0015210]; uracil transport [GO:0015857]		-1.17968	6.88851e-07
VC1888	hemolysin-related protein	hlyA_1		vch05111 Biofilm formation - Vibrio cholerae	0.990375	7.30672e-07
VC1826	PTS system, fructose-specific IIABC component	manP_5	integral component of membrane [GO:0016021]; plasma membrane [GO:0005886]; carbohydrate:proton symporter activity [GO:0005351]; fructose transmembrane transporter activity [GO:0005353]; protein-N(PI)-phosphohistidine-fructose phosphotransferase system transporter activity [GO:0022877]; protein-phosphocysteine-sugar phosphotransferase activity [GO:0090563]; fructose transmembrane transport [GO:001…	vch00051 Fructose and mannose metabolism vch01100 Metabolic pathways vch01120 Microbial metabolism in diverse environments vch02060 Phosphotransferase system (PTS)	-1.76419	1.09087e-06
VC0053	hypothetical protein				-1.90054	1.51178e-06
VCA0842	hypothetical protein				-1.65402	2.33708e-06
VC2348	phosphopentomutase	deoB	cytosol [GO:0005829]; magnesium ion binding [GO:0000287]; manganese ion binding [GO:0030145]; phosphopentomutase activity [GO:0008973]; 5-phosphoribose 1-diphosphate biosynthetic process [GO:0006015]; cellular metabolic compound salvage [GO:0043094]; deoxyribonucleotide catabolic process [GO:0009264]; nucleobase-containing compound metabolic process [GO:0006139]	vch00030 Pentose phosphate pathway vch00230 Purine metabolism	1.60416	2.73195e-06
VCA0108	conserved hypothetical protein	vipB			-1.02972	2.80067e-06
VC0767	inosine-5`-monophosphate dehydrogenase	guaB_2	IMP dehydrogenase activity [GO:0003938]; metal ion binding [GO:0046872]; nucleotide binding [GO:0000166]; GMP biosynthetic process [GO:0006177]; GTP biosynthetic process [GO:0006183]; purine ribonucleotide biosynthetic process [GO:0009152]	vch00230 Purine metabolism vch01100 Metabolic pathways vch01110 Biosynthesis of secondary metabolites	-1.27114	4.64057e-06
VC0010	amino acid ABC transporter, periplasmic amino acid-binding portion	yxeM	ATPase-coupled amino acid transmembrane transporter activity [GO:0015424]; amino acid transport [GO:0006865]	vch02010 ABC transporters	1.2483	5.22337e-06
VC0829	toxin co-regulated pilus biosynthesis protein B	tcpB	pathogenesis [GO:0009405]; pilus assembly [GO:0009297]	vch05110 Vibrio cholerae infection vch05111 Biofilm formation - Vibrio cholerae	-1.16609	8.01957e-06
VC0834	toxin co-regulated pilus biosynthesis protein S	tcpS	extracellular region [GO:0005576]; periplasmic space [GO:0042597]; pathogenesis [GO:0009405]; pilus assembly [GO:0009297]	vch05111 Biofilm formation - Vibrio cholerae	-1.30976	1.19376e-05
VC2706	conserved hypothetical protein	yhhQ	integral component of plasma membrane [GO:0005887]; transmembrane transporter activity [GO:0022857]; queuosine salvage [GO:1990397]		1.27652	1.21667e-05
VC0930	hemolysin-related protein	stcE_2		vch05111 Biofilm formation - Vibrio cholerae	1.21711	1.40956e-05
VC0921	polysaccharide export protein, putative	vpsE	integral component of membrane [GO:0016021]; plasma membrane [GO:0005886]; polysaccharide transmembrane transporter activity [GO:0015159]; polysaccharide transport [GO:0015774]	vch05111 Biofilm formation - Vibrio cholerae	1.38818	2.59508e-05
VC1942	methylenetetrahydrofolate dehydrogenase/methenyltetrahydrofolate cyclohydrolase	folD	cytosol [GO:0005829]; methenyltetrahydrofolate cyclohydrolase activity [GO:0004477]; methylenetetrahydrofolate dehydrogenase (NADP+) activity [GO:0004488]; methylenetetrahydrofolate dehydrogenase [NAD(P)+] activity [GO:0004486]; folic acid-containing compound metabolic process [GO:0006760]; histidine biosynthetic process [GO:0000105]; methionine biosynthetic process [GO:0009086]; one-carbon metab…	vch00670 One carbon pool by folate vch01100 Metabolic pathways vch01120 Microbial metabolism in diverse environments vch01200 Carbon metabolism	-1.27925	2.73538e-05
VC2510	aspartate carbamoyltransferase, catalytic subunit	pyrB	cytoplasm [GO:0005737]; cytosol [GO:0005829]; amino acid binding [GO:0016597]; aspartate carbamoyltransferase activity [GO:0004070]; 'de novo' pyrimidine nucleobase biosynthetic process [GO:0006207]; 'de novo' UMP biosynthetic process [GO:0044205]; cellular amino acid metabolic process [GO:0006520]; nitrogen compound metabolic process [GO:0006807]; pyrimidine ribonucleotide biosynthetic process […	vch00240 Pyrimidine metabolism vch00250 Alanine, aspartate and glutamate metabolism vch01100 Metabolic pathways	-1.20613	3.82178e-05
VC0828	toxin co-regulated pilin	tcpA	extracellular organelle [GO:0043230]; pilus [GO:0009289]; type II protein secretion system complex [GO:0015627]; structural molecule activity [GO:0005198]; cell projection organization [GO:0030030]; pathogenesis [GO:0009405]; protein secretion by the type II secretion system [GO:0015628]	vch05110 Vibrio cholerae infection vch05111 Biofilm formation - Vibrio cholerae	-1.28156	5.11648e-05
VC2240	decarboxylase	padC	carboxy-lyase activity [GO:0016831]; catalytic activity [GO:0003824]		-1.00063	7.37781e-05
VC0833	toxin co-regulated pilus biosynthesis protein D	tcpD	integral component of membrane [GO:0016021]; plasma membrane [GO:0005886]; pathogenesis [GO:0009405]; pilus assembly [GO:0009297]	vch05110 Vibrio cholerae infection vch05111 Biofilm formation - Vibrio cholerae	-1.04494	7.6065e-05
VC2347	purine nucleoside phosphorylase	deoD1	purine-nucleoside phosphorylase activity [GO:0004731]; nucleobase-containing compound metabolic process [GO:0006139]; purine nucleoside metabolic process [GO:0042278]	vch00230 Purine metabolism vch00240 Pyrimidine metabolism vch00760 Nicotinate and nicotinamide metabolism vch01100 Metabolic pathways vch01110 Biosynthesis of secondary metabolites	1.10935	0.000105109
VC0927	UDP-N-acetyl-D-mannosamine transferase	tagA	transferase activity, transferring hexosyl groups [GO:0016758]; polysaccharide biosynthetic process [GO:0000271]	vch05111 Biofilm formation - Vibrio cholerae	1.15296	0.000106577
VC2751	adenosine deaminase	add	cytosol [GO:0005829]; adenosine deaminase activity [GO:0004000]; zinc ion binding [GO:0008270]; adenosine catabolic process [GO:0006154]; hypoxanthine salvage [GO:0043103]; inosine biosynthetic process [GO:0046103]; nucleobase-containing compound metabolic process [GO:0006139]; nucleotide metabolic process [GO:0009117]; purine ribonucleoside monophosphate biosynthetic process [GO:0009168]	vch00230 Purine metabolism vch01100 Metabolic pathways	0.857069	0.000108876
VC0831	toxin co-regulated pilus biosynthesis outer membrane protein C	tcpC	integral component of membrane [GO:0016021]; plasma membrane [GO:0005886]; pathogenesis [GO:0009405]; pilus assembly [GO:0009297]	vch05110 Vibrio cholerae infection vch05111 Biofilm formation - Vibrio cholerae	-1.08257	0.000117894
VCA0116	clpB protein	clpB_2	ATP binding [GO:0005524]; peptidase activity [GO:0008233]; proteolysis [GO:0006508]	vch03070 Bacterial secretion system	-0.990891	0.000121861
VC0280	cadaverine/lysine antiporter CadB, putative	cadB	integral component of membrane [GO:0016021]; lysine:cadaverine antiporter activity [GO:0043872]; cadaverine transport [GO:0015839]; lysine transport [GO:0015819]		1.11639	0.000203123
VCA0844	hypothetical protein				-1.45147	0.000216249
VC0835	toxin co-regulated pilus biosynthesis protein T	tcpT	cytoplasm [GO:0005737]; ATP binding [GO:0005524]; pathogenesis [GO:0009405]; pilus assembly [GO:0009297]; protein transport [GO:0015031]	vch05111 Biofilm formation - Vibrio cholerae	-0.959984	0.000217742
VCA0260	hypothetical protein				1.48902	0.000225432
VC2144	flagellin FlaE	flaD_2	bacterial-type flagellum filament [GO:0009420]; extracellular region [GO:0005576]; structural molecule activity [GO:0005198]; bacterial-type flagellum-dependent cell motility [GO:0071973]	vch02020 Two-component system vch02040 Flagellar assembly	-1.06436	0.000248885
VCA0952	transcriptional regulator, LuxR family	csgD_2	protein-DNA complex [GO:0032993]; DNA-binding transcription activator activity [GO:0001216]; DNA-binding transcription factor activity [GO:0003700]; nucleotide binding [GO:0000166]; transcription regulatory region sequence-specific DNA binding [GO:0000976]; positive regulation of transcription, DNA-templated [GO:0045893]; regulation of transcription, DNA-templated [GO:0006355]	vch05111 Biofilm formation - Vibrio cholerae	1.13224	0.00024992
VC0923	serine acetyltransferase-related protein	cysE_2	cytosol [GO:0005829]; catalytic activity [GO:0003824]; serine O-acetyltransferase activity [GO:0009001]; cysteine biosynthetic process from serine [GO:0006535]	vch00270 Cysteine and methionine metabolism vch00920 Sulfur metabolism vch01100 Metabolic pathways vch01110 Biosynthesis of secondary metabolites vch01120 Microbial metabolism in diverse environments vch01200 Carbon metabolism vch01230 Biosynthesis of amino acids vch05111 Biofilm formation - Vibrio cholerae	0.991899	0.000259019
VCA0107	conserved hypothetical protein	vipA			-0.868114	0.000263823
VC0925	polysaccharide biosynthesis protein, putative	mshA	transferase activity, transferring glycosyl groups [GO:0016757]; polysaccharide biosynthetic process [GO:0000271]	vch05111 Biofilm formation - Vibrio cholerae	1.07352	0.000267384
VC1280	hypothetical protein	deaA	extracellular region [GO:0005576]; carbohydrate binding [GO:0030246]; hydrolase activity, acting on carbon-nitrogen (but not peptide) bonds [GO:0016810]; hydrolase activity, hydrolyzing O-glycosyl compounds [GO:0004553]; carbohydrate metabolic process [GO:0005975]		-1.03684	0.000281752
VC0473	transketolase 1	tktA_1	cytosol [GO:0005829]; metal ion binding [GO:0046872]; transketolase activity [GO:0004802]; pentose-phosphate shunt [GO:0006098]	vch00030 Pentose phosphate pathway vch01100 Metabolic pathways vch01110 Biosynthesis of secondary metabolites vch01120 Microbial metabolism in diverse environments vch01130 Biosynthesis of antibiotics vch01200 Carbon metabolism vch01230 Biosynthesis of amino acids	-0.74418	0.000319732
VC0830	toxin co-regulated pilus biosynthesis protein Q	tcpQ	pathogenesis [GO:0009405]; pilus assembly [GO:0009297]	vch05111 Biofilm formation - Vibrio cholerae	-1.26926	0.000344216
VC0934	capsular polysaccharide biosynthesis glycosyltransferase, putative	wcaJ	integral component of membrane [GO:0016021]; phosphotransferase activity, for other substituted phosphate groups [GO:0016780]; transferase activity [GO:0016740]; undecaprenyl-phosphate glucose phosphotransferase activity [GO:0089702]; colanic acid biosynthetic process [GO:0009242]; polysaccharide biosynthetic process [GO:0000271]	vch05111 Biofilm formation - Vibrio cholerae	1.49577	0.000344216
VCA1041	phosphomannomutase, putative	pgcA	magnesium ion binding [GO:0000287]; phosphomannomutase activity [GO:0004615]; carbohydrate metabolic process [GO:0005975]	vch00051 Fructose and mannose metabolism vch00520 Amino sugar and nucleotide sugar metabolism vch01100 Metabolic pathways vch01110 Biosynthesis of secondary metabolites vch01130 Biosynthesis of antibiotics	1.00128	0.000452412
VCA0614	formate--tetrahydrofolate ligase	fhs	cytoplasm [GO:0005737]; ATP binding [GO:0005524]; formate-tetrahydrofolate ligase activity [GO:0004329]; methenyltetrahydrofolate cyclohydrolase activity [GO:0004477]; methylenetetrahydrofolate dehydrogenase (NADP+) activity [GO:0004488]; 10-formyltetrahydrofolate biosynthetic process [GO:0009257]; histidine biosynthetic process [GO:0000105]; methionine biosynthetic process [GO:0009086]; one-carb…	vch00670 One carbon pool by folate vch01100 Metabolic pathways vch01120 Microbial metabolism in diverse environments vch01200 Carbon metabolism	-0.96847	0.000535771
VC0924	capK protein, putative	paaK	polysaccharide biosynthetic process [GO:0000271]	vch00360 Phenylalanine metabolism vch01120 Microbial metabolism in diverse environments vch05111 Biofilm formation - Vibrio cholerae	1.01804	0.000569276
VC1235	sodium/dicarboxylate symporter	tcyP	integral component of membrane [GO:0016021]; membrane [GO:0016020]; plasma membrane [GO:0005886]; L-cystine transmembrane transporter activity [GO:0015184]; sodium:dicarboxylate symporter activity [GO:0017153]; symporter activity [GO:0015293]; transmembrane transporter activity [GO:0022857]; dicarboxylic acid transport [GO:0006835]		0.8545	0.000598454
VCA0117	sigma-54 dependent transcriptional regulator	zraR_4	ATP binding [GO:0005524]; DNA-binding transcription factor activity [GO:0003700]; sequence-specific DNA binding [GO:0043565]; transcription factor binding [GO:0008134]; regulation of transcription, DNA-templated [GO:0006355]		-0.952824	0.000604148
VCA0109	hypothetical protein	hsiF			-1.0057	0.000744733
VC1416	vgrG protein	vgrG1_1	extracellular region [GO:0005576]; host cell cytoplasm [GO:0030430]; host cell cytosol [GO:0044164]; acid-amino acid ligase activity [GO:0016881]; ATP binding [GO:0005524]; magnesium ion binding [GO:0000287]; toxin activity [GO:0090729]; actin filament depolymerization [GO:0030042]; actin filament reorganization [GO:0090527]; isopeptide cross-linking [GO:0018262]; isopeptide cross-linking via N6-…	vch03070 Bacterial secretion system	-0.94834	0.000980397
VC1034	uridine phosphorylase	udp_1	cytoplasm [GO:0005737]; uridine phosphorylase activity [GO:0004850]; nucleobase-containing compound metabolic process [GO:0006139]; nucleoside metabolic process [GO:0009116]; nucleotide catabolic process [GO:0009166]; UMP salvage [GO:0044206]	vch00240 Pyrimidine metabolism vch01100 Metabolic pathways	1.17411	0.00118803
VCA0219	haemolysin	hlyA_2	extracellular region [GO:0005576]; host cell plasma membrane [GO:0020002]; integral component of membrane [GO:0016021]; carbohydrate binding [GO:0030246]; identical protein binding [GO:0042802]; toxin activity [GO:0090729]; hemolysis in other organism [GO:0044179]; pathogenesis [GO:0009405]	vch05110 Vibrio cholerae infection	-1.03387	0.00121931
VC0836	toxin co-regulated pilus biosynthesis protein E	tcpE	integral component of membrane [GO:0016021]; plasma membrane [GO:0005886]; protein secretion by the type II secretion system [GO:0015628]	vch05110 Vibrio cholerae infection vch05111 Biofilm formation - Vibrio cholerae	-0.934975	0.00127257
VC2277	xanthine-guanine phosphoribosyltransferase	gpt	cytosol [GO:0005829]; plasma membrane [GO:0005886]; hypoxanthine phosphoribosyltransferase activity [GO:0004422]; magnesium ion binding [GO:0000287]; xanthine phosphoribosyltransferase activity [GO:0000310]; GMP salvage [GO:0032263]; IMP salvage [GO:0032264]; purine ribonucleoside salvage [GO:0006166]; XMP salvage [GO:0032265]	vch00230 Purine metabolism vch01100 Metabolic pathways vch01110 Biosynthesis of secondary metabolites	-0.705764	0.00150302
VC1035	hypothetical protein		integral component of membrane [GO:0016021]		1.2264	0.00163075
VCA0120	IcmF-related protein	vasK	integral component of membrane [GO:0016021]	vch03070 Bacterial secretion system	-0.928129	0.00163075
VC2221	hypothetical protein		integral component of membrane [GO:0016021]		-0.930174	0.00166621
VCA0119	hypothetical protein	vasJ			-0.878057	0.00166621
VC0826	toxin co-regulated pilus biosynthesis protein P	tcpP	integral component of membrane [GO:0016021]; plasma membrane [GO:0005886]; DNA binding [GO:0003677]; pathogenesis [GO:0009405]; phosphorelay signal transduction system [GO:0000160]; pilus assembly [GO:0009297]; positive regulation of transcription, DNA-templated [GO:0045893]	vch05111 Biofilm formation - Vibrio cholerae	0.774065	0.00168842
VC0827	toxin co-regulated pilus biosynthesis protein H	tcpH	pathogenesis [GO:0009405]; pilus assembly [GO:0009297]	vch05111 Biofilm formation - Vibrio cholerae	0.703716	0.00201129
VC0009	amino acid ABC transproter, permease protein	yxeN	ATP-binding cassette (ABC) transporter complex [GO:0043190]; plasma membrane [GO:0005886]; ATPase-coupled amino acid transmembrane transporter activity [GO:0015424]; amino acid transport [GO:0006865]	vch02010 ABC transporters	1.05293	0.00211281
VCA0688	polyhydroxyalkanoic acid synthase	phaC	cytoplasm [GO:0005737]; transferase activity, transferring acyl groups [GO:0016746]; fatty acid biosynthetic process [GO:0006633]; poly-hydroxybutyrate biosynthetic process [GO:0042619]	vch00650 Butanoate metabolism	-1.26439	0.00211281
VCA0925	dihydroorotase	pyrC	cytoplasm [GO:0005737]; cytosol [GO:0005829]; dihydroorotase activity [GO:0004151]; zinc ion binding [GO:0008270]; 'de novo' pyrimidine nucleobase biosynthetic process [GO:0006207]; 'de novo' UMP biosynthetic process [GO:0044205]; pyrimidine nucleotide biosynthetic process [GO:0006221]; pyrimidine ribonucleotide biosynthetic process [GO:0009220]	vch00240 Pyrimidine metabolism vch01100 Metabolic pathways	-0.92755	0.00234498
VC0832	toxin co-regulated pilus biosynthesis protein R	tcpR	integral component of membrane [GO:0016021]; plasma membrane [GO:0005886]	vch05111 Biofilm formation - Vibrio cholerae	-1.0779	0.00238271
VC0008	amino acid ABC transporter, ATP-binding protein	yxeO	ATP binding [GO:0005524]; ATPase activity [GO:0016887]; ATPase-coupled amino acid transmembrane transporter activity [GO:0015424]; amino acid transport [GO:0006865]	vch02010 ABC transporters	1.08837	0.0025698
VC2511	aspartate carbamoyltransferase, regulatory subunit	pyrI	aspartate carbamoyltransferase complex [GO:0009347]; aspartate carbamoyltransferase activity [GO:0004070]; metal ion binding [GO:0046872]; 'de novo' pyrimidine nucleobase biosynthetic process [GO:0006207]; pyrimidine ribonucleotide biosynthetic process [GO:0009220]	vch00240 Pyrimidine metabolism vch00250 Alanine, aspartate and glutamate metabolism vch01100 Metabolic pathways	-1.19808	0.00322527
VCA1028	maltoporin	lamB	integral component of cell outer membrane [GO:0045203]; intrinsic component of cell outer membrane [GO:0031230]; pore complex [GO:0046930]; carbohydrate transmembrane transporter activity [GO:0015144]; maltodextrin transmembrane transporter activity [GO:0042958]; maltose transporting porin activity [GO:0015481]; porin activity [GO:0015288]; ion transport [GO:0006811]; maltose transport [GO:001576…		-0.974293	0.00437934
VC0837	toxin co-regulated pilus biosynthesis protein F	tcpF	cell outer membrane [GO:0009279]	vch05110 Vibrio cholerae infection vch05111 Biofilm formation - Vibrio cholerae	-0.90666	0.00471174
VC2211	ferric vibriobactin receptor	viuA	cell [GO:0005623]; integral component of membrane [GO:0016021]; intrinsic component of cell outer membrane [GO:0031230]; enterobactin transmembrane transporter activity [GO:0042931]; siderophore uptake transmembrane transporter activity [GO:0015344]; signaling receptor activity [GO:0038023]; enterobactin transport [GO:0042930]; ferric-enterobactin import into cell [GO:0015685]; siderophore-depend…		-0.879968	0.00471174
VC1312	alanine racemase, putative	alr2	periplasmic space [GO:0042597]; alanine racemase activity [GO:0008784]; pyridoxal phosphate binding [GO:0030170]; D-alanine biosynthetic process [GO:0030632]; peptidoglycan biosynthetic process [GO:0009252]	vch00473 D-Alanine metabolism vch01100 Metabolic pathways vch01502 Vancomycin resistance	0.910669	0.00549036
VCA0625	TonB receptor-related protein		cell outer membrane [GO:0009279]; integral component of membrane [GO:0016021]; signaling receptor activity [GO:0038023]; heme transport [GO:0015886]		-0.909925	0.00862021
VC0926	hypothetical protein	vpsJ		vch05111 Biofilm formation - Vibrio cholerae	0.915947	0.00912036
VC0922	hypothetical protein	vpsF	integral component of membrane [GO:0016021]	vch05111 Biofilm formation - Vibrio cholerae	0.889767	0.0100494
VCA0864	methyl-accepting chemotaxis protein	bdlA_2	membrane [GO:0016020]; signaling receptor activity [GO:0038023]; chemotaxis [GO:0006935]; signal transduction [GO:0007165]	vch02020 Two-component system vch02030 Bacterial chemotaxis	0.805375	0.0119418
VCA0883	hypothetical protein		integral component of membrane [GO:0016021]; pathogenesis [GO:0009405]		-0.962211	0.0125867
VC0844	accessory colonization factor AcfA	acfA		vch05111 Biofilm formation - Vibrio cholerae	-1.01958	0.012791
VCA0507	transposase OrfAB, subunit A				-0.853361	0.0136164
VCA0405	hypothetical protein		integral component of membrane [GO:0016021]		-0.695912	0.0138983
VC0433	arginine/ornithine antiporter	ydgI	integral component of membrane [GO:0016021]; antiporter activity [GO:0015297]; arginine transmembrane transporter activity [GO:0015181]; L-ornithine transmembrane transporter activity [GO:0000064]; arginine transport [GO:0015809]; ornithine transport [GO:0015822]		0.840524	0.0142151
VCA0935	hypothetical protein				-1.15128	0.0144086
VC0384	sulfite reductase (NADPH) flavoprotein alpha-component	cysJ_1	cytosol [GO:0005829]; sulfite reductase complex (NADPH) [GO:0009337]; flavin adenine dinucleotide binding [GO:0050660]; FMN binding [GO:0010181]; oxidoreductase activity [GO:0016491]; sulfite reductase (NADPH) activity [GO:0004783]; cysteine biosynthetic process [GO:0019344]; hydrogen sulfide biosynthetic process [GO:0070814]; sulfate assimilation [GO:0000103]; sulfur compound metabolic process […	vch00920 Sulfur metabolism vch01100 Metabolic pathways vch01120 Microbial metabolism in diverse environments	0.725513	0.0182245
VC2170	hypothetical protein				-1.11098	0.0221013
VC1821	PTS system, fructose-specific IIBC component	manP_2	integral component of membrane [GO:0016021]; plasma membrane [GO:0005886]; carbohydrate:proton symporter activity [GO:0005351]; fructose transmembrane transporter activity [GO:0005353]; protein-N(PI)-phosphohistidine-fructose phosphotransferase system transporter activity [GO:0022877]; protein-phosphocysteine-sugar phosphotransferase activity [GO:0090563]; fructose transmembrane transport [GO:001…		-1.05601	0.0223849
VCA0123	vgrG protein	vgrG1_3		vch03070 Bacterial secretion system	-0.607689	0.022584
VCA0940	transcriptional regulator, DeoR family	glpR_2	DNA binding [GO:0003677]; DNA-binding transcription factor activity [GO:0003700]; regulation of transcription, DNA-templated [GO:0006355]		-0.867306	0.022584
VC1282	PTS system, cellobiose-specific IIC component	licC	integral component of membrane [GO:0016021]; plasma membrane [GO:0005886]; cellobiose transmembrane transporter activity [GO:0019191]; protein-N(PI)-phosphohistidine-sugar phosphotransferase activity [GO:0008982]; carbohydrate derivative transport [GO:1901264]; phosphoenolpyruvate-dependent sugar phosphotransferase system [GO:0009401]	vch00500 Starch and sucrose metabolism vch02060 Phosphotransferase system (PTS)	-0.92349	0.0226242
VC1492	conserved hypothetical protein	gdhB	glutamate dehydrogenase (NAD+) activity [GO:0004352]; glutamate catabolic process to 2-oxoglutarate [GO:0019551]	vch00220 Arginine biosynthesis vch00250 Alanine, aspartate and glutamate metabolism vch00430 Taurine and hypotaurine metabolism vch00910 Nitrogen metabolism vch01100 Metabolic pathways	-0.727644	0.0244118
VCA0414	hypothetical protein				-0.815269	0.0246658
VC2005	hypothetical protein				-0.794474	0.0252611
VCA0106	hypothetical protein				-0.711448	0.0252982
VC1027	molybdenum cofactor biosynthesis protein D	moaD	catalytic activity [GO:0003824]; Mo-molybdopterin cofactor biosynthetic process [GO:0006777]	vch04122 Sulfur relay system	0.749978	0.0263826
VC0538	thiosulfate ABC transporter, periplasmic thiosulfate-binding protein	cysP	ATPase-coupled sulfate transmembrane transporter activity [GO:0015419]; sulfur compound binding [GO:1901681]; thiosulfate transport [GO:0015709]	vch00920 Sulfur metabolism vch02010 ABC transporters	0.562149	0.0307139
VCA0689	conserved hypothetical protein				-1.0738	0.0307139
VC1033	cation transport ATPase, E1-E2 family	zntA	integral component of membrane [GO:0016021]; plasma membrane [GO:0005886]; ATP binding [GO:0005524]; ATPase-coupled cation transmembrane transporter activity [GO:0019829]; cadmium ion transmembrane transporter activity [GO:0015086]; metal ion binding [GO:0046872]; zinc ion transmembrane transporter activity [GO:0005385]; cation transport [GO:0006812]		0.699371	0.0324188
VCA0413	hypothetical protein		integral component of membrane [GO:0016021]		-0.745631	0.0324188
VC0838	TCP pilus virulence regulatory protein	tcpN_1	cytoplasm [GO:0005737]; DNA-binding transcription factor activity [GO:0003700]; identical protein binding [GO:0042802]; sequence-specific DNA binding [GO:0043565]; pathogenesis [GO:0009405]	vch05111 Biofilm formation - Vibrio cholerae	-0.754576	0.0361858
VCA0114	hypothetical protein	vasE			-0.83286	0.0372708
VC2357	hypothetical protein				-1.02213	0.0372987
VC1410	multidrug resistance protein VceA	emrK	integral component of membrane [GO:0016021]; xenobiotic transmembrane transporter activity [GO:0042910]; drug transmembrane transport [GO:0006855]; response to drug [GO:0042493]		0.736116	0.0373565
VCA0113	hypothetical protein	vasD		vch03070 Bacterial secretion system	-0.882263	0.0376001
VC0935	hypothetical protein	vpsM		vch05111 Biofilm formation - Vibrio cholerae	0.949581	0.0397123
VCA0881	hypothetical protein				-1.01584	0.0408521
VCA0186	hypothetical protein		integral component of membrane [GO:0016021]		-0.916246	0.0409123
VCA1113	spermidine/putrescine ABC transporter, periplasmic spermidine/putrescine-binding protein	potD_4	periplasmic space [GO:0042597]; ATPase-coupled polyamine transmembrane transporter activity [GO:0015417]; polyamine binding [GO:0019808]; putrescine transport [GO:0015847]; spermidine transport [GO:0015848]	vch02010 ABC transporters	-0.637837	0.0414802
VCA0110	hypothetical protein	vasA			-0.694975	0.042718
VCA0867	outer membrane protein OmpW	ompW	cell outer membrane [GO:0009279]; integral component of membrane [GO:0016021]; transmembrane transport [GO:0055085]		-0.960024	0.0428869
VCA0115	hypothetical protein	vasF	integral component of membrane [GO:0016021]	vch03070 Bacterial secretion system	-0.730332	0.0443135
VC0539	sulfate ABC transporter, permease protein	cysT_1	integral component of membrane [GO:0016021]; plasma membrane [GO:0005886]; ATPase-coupled sulfate transmembrane transporter activity [GO:0015419]; sulfate transport [GO:0008272]	vch00920 Sulfur metabolism vch02010 ABC transporters	0.568656	0.0443306
VCA0121	hypothetical protein	vasL	integral component of membrane [GO:0016021]		-0.66107	0.0464388
VC1448	RTX toxin transporter	ltxB	integral component of membrane [GO:0016021]; type I protein secretion system complex [GO:0030256]; ATP binding [GO:0005524]; ATPase activity [GO:0016887]; ATPase-coupled transmembrane transporter activity [GO:0042626]; peptidase activity [GO:0008233]; transporter activity [GO:0005215]; pathogenesis [GO:0009405]; protein secretion by the type I secretion system [GO:0030253]; transmembrane transpor…	vch02020 Two-component system	0.938882	0.0482428
VCA0679	periplasmic nitrate reductase, cytochrome c-type protein	napB	nitrate reductase complex [GO:0009325]; periplasmic space [GO:0042597]; electron transfer activity [GO:0009055]; metal ion binding [GO:0046872]; nitrate reductase activity [GO:0008940]; anaerobic respiration [GO:0009061]	vch00910 Nitrogen metabolism vch01120 Microbial metabolism in diverse environments	1.04247	0.0510811
VCA0259	hypothetical protein				1.0277	0.0538722
VC0092	LexA repressor	lexA	protein-DNA complex [GO:0032993]; DNA-binding transcription factor activity [GO:0003700]; DNA-binding transcription repressor activity [GO:0001217]; serine-type endopeptidase activity [GO:0004252]; transcription regulatory region sequence-specific DNA binding [GO:0000976]; DNA repair [GO:0006281]; DNA replication [GO:0006260]; regulation of DNA repair [GO:0006282]; regulation of transcription, DN…		0.631066	0.05473
VC2187	flagellin FlaC	flaC	bacterial-type flagellum filament [GO:0009420]; extracellular region [GO:0005576]; structural molecule activity [GO:0005198]; bacterial-type flagellum-dependent cell motility [GO:0071973]	vch02020 Two-component system vch02040 Flagellar assembly	-0.568271	0.055168
VCA0658	methyl-accepting chemotaxis protein	aer_1	membrane [GO:0016020]; signaling receptor activity [GO:0038023]; chemotaxis [GO:0006935]; signal transduction [GO:0007165]	vch02020 Two-component system vch02030 Bacterial chemotaxis	-0.693185	0.056039
VC0988	proton/peptide symporter family protein	dtpA_1	integral component of membrane [GO:0016021]; integral component of plasma membrane [GO:0005887]; plasma membrane [GO:0005886]; dipeptide transmembrane transporter activity [GO:0071916]; oligopeptide transmembrane transporter activity [GO:0035673]; peptide transmembrane transporter activity [GO:1904680]; peptide:proton symporter activity [GO:0015333]; tripeptide transmembrane transporter activity …		0.690251	0.057899
VC0936	polysaccharide export-related protein	vpsN	membrane [GO:0016020]; polysaccharide transmembrane transporter activity [GO:0015159]	vch05111 Biofilm formation - Vibrio cholerae	0.955837	0.0694831
VCA0744	glycerol kinase	glpK	cytosol [GO:0005829]; ATP binding [GO:0005524]; glycerol kinase activity [GO:0004370]; glycerol catabolic process [GO:0019563]; glycerol metabolic process [GO:0006071]; glycerol-3-phosphate metabolic process [GO:0006072]	vch00561 Glycerolipid metabolism vch01100 Metabolic pathways	-0.825863	0.0694979
VCA0155	NADH dehydrogenase, putative	mrpD	integral component of membrane [GO:0016021]; NADH dehydrogenase (ubiquinone) activity [GO:0008137]; NADH dehydrogenase activity [GO:0003954]; ATP synthesis coupled electron transport [GO:0042773]		-0.877444	0.0716965
VC2275	transcriptional regulator Crl	crl	cytoplasm [GO:0005737]; DNA-binding transcription factor activity [GO:0003700]; positive regulation of transcription, DNA-templated [GO:0045893]; regulation of transcription, DNA-templated [GO:0006355]		-0.772194	0.073253
VC0992	glutathione-regulated potassium-efflux system protein KefB, putative	ybaL	integral component of membrane [GO:0016021]; glutathione-regulated potassium exporter activity [GO:0015503]; solute:proton antiporter activity [GO:0015299]; potassium ion transport [GO:0006813]		-0.594647	0.07357
VC2480	ribose-5-phosphate isomerase	rpiA	cytosol [GO:0005829]; ribose-5-phosphate isomerase activity [GO:0004751]; D-ribose metabolic process [GO:0006014]; pentose-phosphate shunt [GO:0006098]; pentose-phosphate shunt, non-oxidative branch [GO:0009052]	vch00030 Pentose phosphate pathway vch01100 Metabolic pathways vch01110 Biosynthesis of secondary metabolites vch01120 Microbial metabolism in diverse environments vch01130 Biosynthesis of antibiotics vch01200 Carbon metabolism vch01230 Biosynthesis of amino acids	-0.498636	0.07357
VC1218	hypothetical protein				0.937133	0.0746893
VCA0451	hypothetical protein				-0.87254	0.0869808
VC1298	methyl-accepting chemotaxis protein	mcpP_3	integral component of membrane [GO:0016021]; signaling receptor activity [GO:0038023]; transmembrane signaling receptor activity [GO:0004888]; chemotaxis [GO:0006935]; signal transduction [GO:0007165]	vch02020 Two-component system vch02030 Bacterial chemotaxis	-0.830503	0.0869922
VCA0760	arginine ABC transporter, ATP-binding protein	artP	ATP binding [GO:0005524]; ATPase activity [GO:0016887]; ATPase-coupled amino acid transmembrane transporter activity [GO:0015424]; L-arginine transmembrane transporter activity [GO:0061459]; arginine transport [GO:0015809]	vch02010 ABC transporters	-0.853635	0.0869922
VC2085	succinyl-CoA synthase, beta subunit	sucC	cytosol [GO:0005829]; succinate-CoA ligase complex [GO:0042709]; ATP binding [GO:0005524]; magnesium ion binding [GO:0000287]; succinate-CoA ligase (ADP-forming) activity [GO:0004775]; succinyl-CoA metabolic process [GO:0006104]; tricarboxylic acid cycle [GO:0006099]	vch00020 Citrate cycle (TCA cycle) vch00640 Propanoate metabolism vch00660 C5-Branched dibasic acid metabolism vch01100 Metabolic pathways vch01110 Biosynthesis of secondary metabolites vch01120 Microbial metabolism in diverse environments vch01130 Biosynthesis of antibiotics vch01200 Carbon metabolism	-0.788163	0.0881148
VC0394	excinuclease ABC, subunit A	uvrA	cytoplasm [GO:0005737]; excinuclease repair complex [GO:0009380]; ATP binding [GO:0005524]; ATPase activity [GO:0016887]; DNA binding [GO:0003677]; excinuclease ABC activity [GO:0009381]; zinc ion binding [GO:0008270]; DNA repair [GO:0006281]; nucleotide-excision repair [GO:0006289]; SOS response [GO:0009432]	vch03420 Nucleotide excision repair	0.460907	0.0901179
VC1590	acetolactate synthase	budB	acetolactate synthase activity [GO:0003984]; magnesium ion binding [GO:0000287]; thiamine pyrophosphate binding [GO:0030976]; butanediol metabolic process [GO:0034077]	vch00290 Valine, leucine and isoleucine biosynthesis vch00650 Butanoate metabolism vch00660 C5-Branched dibasic acid metabolism vch00770 Pantothenate and CoA biosynthesis vch01100 Metabolic pathways vch01110 Biosynthesis of secondary metabolites vch01130 Biosynthesis of antibiotics vch01210 2-Oxocarboxylic acid metabolism vch01230 Biosynthesis of amino acids	-0.62785	0.0931052
VC2086	2-oxoglutarate dehydrogenase, E2 component, dihydrolipoamide succinyltransferase	sucB	oxoglutarate dehydrogenase complex [GO:0045252]; dihydrolipoyllysine-residue succinyltransferase activity [GO:0004149]; L-lysine catabolic process to acetyl-CoA via saccharopine [GO:0033512]; tricarboxylic acid cycle [GO:0006099]	vch00020 Citrate cycle (TCA cycle) vch00310 Lysine degradation vch01100 Metabolic pathways vch01110 Biosynthesis of secondary metabolites vch01120 Microbial metabolism in diverse environments vch01130 Biosynthesis of antibiotics vch01200 Carbon metabolism	-0.647221	0.0931052
VC1126	adenylosuccinate lyase	purB	cytosol [GO:0005829]; (S)-2-(5-amino-1-(5-phospho-D-ribosyl)imidazole-4-carboxamido)succinate AMP-lyase (fumarate-forming) activity [GO:0070626]; N6-(1,2-dicarboxyethyl)AMP AMP-lyase (fumarate-forming) activity [GO:0004018]; 'de novo' AMP biosynthetic process [GO:0044208]; 'de novo' IMP biosynthetic process [GO:0006189]; purine ribonucleotide biosynthetic process [GO:0009152]	vch00230 Purine metabolism vch00250 Alanine, aspartate and glutamate metabolism vch01100 Metabolic pathways vch01110 Biosynthesis of secondary metabolites vch01130 Biosynthesis of antibiotics	-0.464655	0.097666
VC1163	conserved hypothetical protein	cmoB	transferase activity, transferring alkyl or aryl (other than methyl) groups [GO:0016765]; tRNA wobble uridine modification [GO:0002098]		0.603169	0.097666
VC0841	accessory colonization factor AcfC	acfC	ATPase-coupled sulfate transmembrane transporter activity [GO:0015419]; pathogenesis [GO:0009405]	vch05111 Biofilm formation - Vibrio cholerae	-0.699057	0.0981737
VC1268	conserved hypothetical protein		transferase activity [GO:0016740]		0.607717	0.0981737
VC2078	ferrous iron transport protein A	feoA	ferrous iron transmembrane transporter activity [GO:0015093]; transition metal ion binding [GO:0046914]; iron ion transport [GO:0006826]		0.828404	0.0981737
VC0819	aldehyde dehydrogenase	aldB	aldehyde dehydrogenase (NAD+) activity [GO:0004029]; glyceraldehyde-3-phosphate dehydrogenase (NAD+) (non-phosphorylating) activity [GO:0043878]; ethanol catabolic process [GO:0006068]; pathogenesis [GO:0009405]	vch00010 Glycolysis / Gluconeogenesis vch00053 Ascorbate and aldarate metabolism vch00071 Fatty acid degradation vch00280 Valine, leucine and isoleucine degradation vch00310 Lysine degradation vch00330 Arginine and proline metabolism vch00340 Histidine metabolism vch00380 Tryptophan metabolism vch00410 beta-Alanine metabolism vch00561 Glycerolipid metabolism vch00620 Pyruvate metabolism vch00625 …	-0.909326	0.0982091
VC0465	tyrosyl-tRNA synthetase	tyrS_1	cytosol [GO:0005829]; ATP binding [GO:0005524]; RNA binding [GO:0003723]; tyrosine-tRNA ligase activity [GO:0004831]; tRNA aminoacylation [GO:0043039]; tyrosyl-tRNA aminoacylation [GO:0006437]	vch00970 Aminoacyl-tRNA biosynthesis	0.832694	0.102261
VC1591	oxidoreductase, short-chain dehydrogenase/reductase family	fabG_1	oxidoreductase activity [GO:0016491]	vch00650 Butanoate metabolism	-0.616157	0.103732
VCA0344	hypothetical protein		integral component of membrane [GO:0016021]		-0.556589	0.10946
VC2207	hypothetical protein				-0.654514	0.11083
VC2647	conserved hypothetical protein	aphA	protein-DNA complex [GO:0032993]; DNA-binding transcription activator activity [GO:0001216]; DNA-binding transcription repressor activity [GO:0001217]; transcription regulatory region sequence-specific DNA binding [GO:0000976]; negative regulation of transcription, DNA-templated [GO:0045892]; positive regulation of transcription, DNA-templated [GO:0045893]	vch02024 Quorum sensing vch05111 Biofilm formation - Vibrio cholerae	0.66993	0.11083
VC0763	GTP-binding protein	der	GTP binding [GO:0005525]; ribosome binding [GO:0043022]; ribosomal large subunit assembly [GO:0000027]		0.525504	0.114309
VC2084	succinyl-CoA synthase, alpha subunit	sucD	cytosol [GO:0005829]; succinate-CoA ligase complex (ADP-forming) [GO:0009361]; cofactor binding [GO:0048037]; nucleoside diphosphate kinase activity [GO:0004550]; nucleotide binding [GO:0000166]; succinate-CoA ligase (ADP-forming) activity [GO:0004775]; nucleoside triphosphate biosynthetic process [GO:0009142]; succinate metabolic process [GO:0006105]; succinyl-CoA metabolic process [GO:0006104];…	vch00020 Citrate cycle (TCA cycle) vch00640 Propanoate metabolism vch00660 C5-Branched dibasic acid metabolism vch01100 Metabolic pathways vch01110 Biosynthesis of secondary metabolites vch01120 Microbial metabolism in diverse environments vch01130 Biosynthesis of antibiotics vch01200 Carbon metabolism	-0.777162	0.114309
VCA0262	hypothetical protein				0.872554	0.114309
VCA0882	hypothetical protein				-0.702613	0.114309
VC0852	DNA repair protein RecN	recN	ATP binding [GO:0005524]; double-strand break repair via homologous recombination [GO:0000724]; response to radiation [GO:0009314]; SOS response [GO:0009432]		0.584948	0.116104
VC2087	2-oxoglutarate dehydrogenase, E1 component	sucA	cytosol [GO:0005829]; oxoglutarate dehydrogenase complex [GO:0045252]; oxoglutarate dehydrogenase (succinyl-transferring) activity [GO:0004591]; thiamine pyrophosphate binding [GO:0030976]; tricarboxylic acid cycle [GO:0006099]	vch00020 Citrate cycle (TCA cycle) vch00310 Lysine degradation vch00380 Tryptophan metabolism vch01100 Metabolic pathways vch01110 Biosynthesis of secondary metabolites vch01120 Microbial metabolism in diverse environments vch01130 Biosynthesis of antibiotics vch01200 Carbon metabolism	-0.589626	0.123052
VC0937	exopolysaccharide biosynthesis protein, putative	ptk	integral component of membrane [GO:0016021]; plasma membrane [GO:0005886]; protein tyrosine kinase activity [GO:0004713]; extracellular polysaccharide biosynthetic process [GO:0045226]; lipopolysaccharide biosynthetic process [GO:0009103]; polysaccharide biosynthetic process [GO:0000271]	vch05111 Biofilm formation - Vibrio cholerae	0.623401	0.123261
<missing>	<missing>	<missing>	<missing>	<missing>	0	0
VC2189	hypothetical protein				-0.650345	0.137824
VCA1060	3,4-dihydroxy-2-butanone 4-phosphate synthase	ribB	cytosol [GO:0005829]; 3,4-dihydroxy-2-butanone-4-phosphate synthase activity [GO:0008686]; magnesium ion binding [GO:0000287]; manganese ion binding [GO:0030145]; riboflavin biosynthetic process [GO:0009231]	vch00740 Riboflavin metabolism vch01100 Metabolic pathways vch01110 Biosynthesis of secondary metabolites	-0.521512	0.140333
VC1129	inosine-guanosine kinase	gsk_1	carbohydrate kinase activity [GO:0019200]; inosine kinase activity [GO:0008906]; nucleobase-containing small molecule interconversion [GO:0015949]	vch00230 Purine metabolism	0.604841	0.140764
VC0941	serine hydroxymethyltransferase	glyA	cytosol [GO:0005829]; amino acid binding [GO:0016597]; cobalt ion binding [GO:0050897]; glycine hydroxymethyltransferase activity [GO:0004372]; pyridoxal phosphate binding [GO:0030170]; serine binding [GO:0070905]; zinc ion binding [GO:0008270]; cellular response to tetrahydrofolate [GO:1904482]; folic acid metabolic process [GO:0046655]; glycine biosynthetic process [GO:0006545]; glycine biosynt…	vch00260 Glycine, serine and threonine metabolism vch00460 Cyanoamino acid metabolism vch00630 Glyoxylate and dicarboxylate metabolism vch00670 One carbon pool by folate vch00680 Methane metabolism vch01100 Metabolic pathways vch01110 Biosynthesis of secondary metabolites vch01120 Microbial metabolism in diverse environments vch01130 Biosynthesis of antibiotics vch01200 Carbon metabolism vch01230…	-0.570093	0.146471
VC1339	conserved hypothetical protein		isomerase activity [GO:0016853]; propionate catabolic process, 2-methylcitrate cycle [GO:0019629]	vch00640 Propanoate metabolism	-0.841865	0.148882
VC2305	outer membrane protein OmpK	tsx	cell outer membrane [GO:0009279]; nucleoside transmembrane transporter activity [GO:0005337]; nucleoside transport [GO:0015858]		-0.712266	0.148882
VC0945	conserved hypothetical protein		cytosol [GO:0005829]		0.49461	0.157567
VCA0300	chloramphenicol acetyltransferase	cat_2	transferase activity [GO:0016740]		-0.506809	0.158454
VC1996	conserved hypothetical protein				-0.587332	0.163739
VC1100	hypothetical protein		DNA binding [GO:0003677]		0.566809	0.1706
VCA0999	transcriptional regulator, TetR family	comR_2	DNA binding [GO:0003677]; DNA-binding transcription factor activity [GO:0003700]; regulation of transcription, DNA-templated [GO:0006355]		0.631296	0.1706
VC1447	RTX toxin transporter	hlyD	integral component of membrane [GO:0016021]; plasma membrane [GO:0005886]; protein transport [GO:0015031]	vch02020 Two-component system	0.880818	0.175581
VCA0880	hypothetical protein				-0.842343	0.181124
VC0130	GGDEF family protein	cdpA	cyclic-guanylate-specific phosphodiesterase activity [GO:0071111]	vch05111 Biofilm formation - Vibrio cholerae	-0.535452	0.182195
VCA0933	cold shock domain family protein	cspV_3	cytoplasm [GO:0005737]; DNA binding [GO:0003677]; regulation of transcription, DNA-templated [GO:0006355]; response to cold [GO:0009409]		0.498212	0.18448
VC2194	flagellar L-ring protein FlgH	flgH	bacterial-type flagellum basal body [GO:0009425]; bacterial-type flagellum basal body, distal rod, L ring [GO:0009427]; cell outer membrane [GO:0009279]; motor activity [GO:0003774]; structural molecule activity [GO:0005198]; bacterial-type flagellum-dependent cell motility [GO:0071973]	vch02040 Flagellar assembly	-0.527869	0.187283
VCA0419	hypothetical protein		integral component of membrane [GO:0016021]		-0.717275	0.196307
VCA0198	site-specific DNA-methyltransferase, putative	haeIIIM	DNA (cytosine-5-)-methyltransferase activity [GO:0003886]; DNA methylation [GO:0006306]	vch00270 Cysteine and methionine metabolism vch01100 Metabolic pathways	0.46878	0.196316
VC2182	kinase, GHMP family	ispE	4-(cytidine 5'-diphospho)-2-C-methyl-D-erythritol kinase activity [GO:0050515]; ATP binding [GO:0005524]; isopentenyl diphosphate biosynthetic process, methylerythritol 4-phosphate pathway [GO:0019288]; isoprenoid biosynthetic process [GO:0008299]; terpenoid biosynthetic process [GO:0016114]	vch00900 Terpenoid backbone biosynthesis vch01100 Metabolic pathways vch01110 Biosynthesis of secondary metabolites vch01130 Biosynthesis of antibiotics	-0.528206	0.196793
VC2569	hypothetical protein				0.638494	0.196946
VC1394	methyl-accepting chemotaxis protein	pctC_1	integral component of membrane [GO:0016021]; signaling receptor activity [GO:0038023]; chemotaxis [GO:0006935]; signal transduction [GO:0007165]	vch02020 Two-component system vch02030 Bacterial chemotaxis	0.605574	0.19974
VCA0747	anaerobic glycerol-3-phosphate dehydrogenase, subunit A	glpA	glycerol-3-phosphate dehydrogenase complex [GO:0009331]; plasma membrane [GO:0005886]; flavin adenine dinucleotide binding [GO:0050660]; FMN binding [GO:0010181]; glycerol-3-phosphate dehydrogenase (quinone) activity [GO:0004368]; anaerobic respiration [GO:0009061]; glycerol-3-phosphate catabolic process [GO:0046168]; polyol catabolic process [GO:0046174]	vch00564 Glycerophospholipid metabolism vch01110 Biosynthesis of secondary metabolites	-0.694411	0.19974
VCA0770	hypothetical protein				0.712685	0.19974
VCA0877	hydrolase, putative	cbh	catalytic activity [GO:0003824]; hydrolase activity [GO:0016787]	vch00121 Secondary bile acid biosynthesis vch01100 Metabolic pathways	-0.503343	0.200173
VC0278	transcriptional activator CadC, putative	cadC_2	integral component of membrane [GO:0016021]; DNA binding [GO:0003677]; DNA-binding transcription factor activity [GO:0003700]; phosphorelay signal transduction system [GO:0000160]; regulation of transcription, DNA-templated [GO:0006355]		0.466302	0.20059
VC2502	DNA polymerase III, chi subunit	holC	DNA polymerase III complex [GO:0009360]; DNA polymerase III, clamp loader chi/psi subcomplex [GO:0043847]; DNA binding [GO:0003677]; DNA-directed DNA polymerase activity [GO:0003887]; DNA replication [GO:0006260]; positive regulation of DNA-dependent DNA replication initiation [GO:0032298]	vch00230 Purine metabolism vch00240 Pyrimidine metabolism vch01100 Metabolic pathways vch03030 DNA replication vch03430 Mismatch repair vch03440 Homologous recombination	0.596022	0.20059
VCA0071	phosphate ABC transporter, permease protein	pstC	integral component of membrane [GO:0016021]; plasma membrane [GO:0005886]; ATPase-coupled phosphate ion transmembrane transporter activity [GO:0015415]; inorganic phosphate transmembrane transporter activity [GO:0005315]; phosphate ion transport [GO:0006817]	vch02010 ABC transporters	-0.834009	0.20059
VCA0543	conserved hypothetical protein	ycdZ	integral component of membrane [GO:0016021]		0.590625	0.20059
VC1203	urocanate hydratase	hutU	cytoplasm [GO:0005737]; urocanate hydratase activity [GO:0016153]; histidine catabolic process [GO:0006548]; histidine catabolic process to glutamate and formamide [GO:0019556]; histidine catabolic process to glutamate and formate [GO:0019557]	vch00340 Histidine metabolism vch01100 Metabolic pathways	-0.757704	0.201061
VC2188	flagellin core protein A	flaD_3	bacterial-type flagellum filament [GO:0009420]; extracellular region [GO:0005576]; structural molecule activity [GO:0005198]; bacterial-type flagellum-dependent cell motility [GO:0071973]; pathogenesis [GO:0009405]	vch02020 Two-component system vch02040 Flagellar assembly	-0.489045	0.202766
VC2601	sodium-type flagellar protein MotX		bacterial-type flagellum [GO:0009288]; Hrd1p ubiquitin ligase ERAD-L complex [GO:0000839]; structural molecule activity [GO:0005198]; protein ubiquitination [GO:0016567]; ubiquitin-dependent ERAD pathway [GO:0030433]	vch02040 Flagellar assembly	-0.53145	0.203707
VC0771	vibriobactin-specific isochorismatase	vibB	isochorismatase activity [GO:0008908]; vibriobactin biosynthetic process [GO:0019537]	vch01053 Biosynthesis of siderophore group nonribosomal peptides vch01110 Biosynthesis of secondary metabolites vch01130 Biosynthesis of antibiotics	-0.481803	0.212209
VC1606	conserved hypothetical protein		efflux pump complex [GO:1990281]; efflux transmembrane transporter activity [GO:0015562]; porin activity [GO:0015288]		-0.593339	0.212209
VC2559	sulfate adenylate transferase, subunit 1	cysN	ATP binding [GO:0005524]; GTP binding [GO:0005525]; GTPase activity [GO:0003924]; sulfate adenylyltransferase (ATP) activity [GO:0004781]; hydrogen sulfide biosynthetic process [GO:0070814]; sulfate assimilation [GO:0000103]; sulfur compound metabolic process [GO:0006790]	vch00230 Purine metabolism vch00261 Monobactam biosynthesis vch00450 Selenocompound metabolism vch00920 Sulfur metabolism vch01100 Metabolic pathways vch01120 Microbial metabolism in diverse environments vch01130 Biosynthesis of antibiotics	0.442107	0.218633
VC1399	chemotaxis protein methyltransferase CheR	cheR_1	protein-glutamate O-methyltransferase activity [GO:0008983]; chemotaxis [GO:0006935]	vch02020 Two-component system vch02030 Bacterial chemotaxis	-0.826637	0.222847
VC2228	hypothetical protein				-0.798551	0.228929
VCA0014	4-alpha-glucanotransferase	malQ	4-alpha-glucanotransferase activity [GO:0004134]; beta-maltose 4-alpha-glucanotransferase activity [GO:0102500]; glycogen catabolic process [GO:0005980]	vch00500 Starch and sucrose metabolism vch01100 Metabolic pathways	-0.483211	0.2348
VC1393	sugE protein	sugE	integral component of plasma membrane [GO:0005887]; transmembrane transporter activity [GO:0022857]; xenobiotic transmembrane transporter activity [GO:0042910]; protein folding [GO:0006457]; transmembrane transport [GO:0055085]		0.564379	0.238146
VCA0204	ATP-dependent RNA helicase RhlE	rhlE_3	cytoplasm [GO:0005737]; ATP binding [GO:0005524]; helicase activity [GO:0004386]; RNA binding [GO:0003723]; RNA helicase activity [GO:0003724]; ribosome assembly [GO:0042255]	vch03018 RNA degradation	0.444179	0.238146
VC1446	toxin secretion transporter, putative	apxIB_1	integral component of membrane [GO:0016021]; type I protein secretion system complex [GO:0030256]; ATP binding [GO:0005524]; ATPase activity [GO:0016887]; ATPase-coupled transmembrane transporter activity [GO:0042626]; peptidase activity [GO:0008233]; transporter activity [GO:0005215]; pathogenesis [GO:0009405]; protein secretion by the type I secretion system [GO:0030253]; transmembrane transpor…	vch02020 Two-component system	0.698281	0.238937
VCA0428	hypothetical protein		integral component of membrane [GO:0016021]		-0.576582	0.243513
VC1418	hypothetical protein	tseL	lipid metabolic process [GO:0006629]		-0.513033	0.246121
VC1439	cytochrome c oxidase, subunit CcoP	ccoP2	integral component of membrane [GO:0016021]; plasma membrane [GO:0005886]; respirasome [GO:0070469]; cytochrome-c oxidase activity [GO:0004129]; heme binding [GO:0020037]; iron ion binding [GO:0005506]; oxidative phosphorylation [GO:0006119]	vch00190 Oxidative phosphorylation vch01100 Metabolic pathways vch02020 Two-component system	-0.497817	0.254834
VCA0441	hypothetical protein				-0.617338	0.254869
VC0537	cysteine synthase B	cysM	cytoplasm [GO:0005737]; cysteine synthase activity [GO:0004124]; L-cysteine desulfhydrase activity [GO:0080146]; pyridoxal phosphate binding [GO:0030170]; cysteine biosynthetic process from serine [GO:0006535]	vch00270 Cysteine and methionine metabolism vch01100 Metabolic pathways vch01110 Biosynthesis of secondary metabolites vch01120 Microbial metabolism in diverse environments vch01130 Biosynthesis of antibiotics vch01200 Carbon metabolism vch01230 Biosynthesis of amino acids	0.528706	0.256015
VC0543	recA protein	recA	cytoplasm [GO:0005737]; ATP binding [GO:0005524]; damaged DNA binding [GO:0003684]; DNA-dependent ATPase activity [GO:0008094]; single-stranded DNA binding [GO:0003697]; DNA recombination [GO:0006310]; DNA repair [GO:0006281]; SOS response [GO:0009432]	vch03440 Homologous recombination	0.458985	0.264795
VC0857	fimbrial assembly protein PilE, putative	fimA	integral component of membrane [GO:0016021]; pilus [GO:0009289]; type IV pilus [GO:0044096]; structural molecule activity [GO:0005198]; cell projection organization [GO:0030030]; type IV pilus biogenesis [GO:0043683]; type IV pilus-dependent motility [GO:0043107]		-0.778594	0.264795
VC1523	conserved hypothetical protein	tupA		vch02010 ABC transporters	-0.432891	0.264795
VC0845	conserved hypothetical protein	acfD	plasma membrane [GO:0005886]; pathogenesis [GO:0009405]	vch05111 Biofilm formation - Vibrio cholerae	-0.435877	0.280679
VC1193	hypothetical protein				0.666406	0.288693
VC1491	dihydroorotate dehydrogenase	pyrD	cytoplasm [GO:0005737]; plasma membrane [GO:0005886]; dihydroorotate dehydrogenase activity [GO:0004152]; dihydroorotate oxidase activity [GO:0004158]; 'de novo' pyrimidine nucleobase biosynthetic process [GO:0006207]; 'de novo' UMP biosynthetic process [GO:0044205]; pyrimidine ribonucleotide biosynthetic process [GO:0009220]	vch00240 Pyrimidine metabolism vch01100 Metabolic pathways	0.42417	0.289565
VCA0213	conserved hypothetical protein	mleN_3	integral component of membrane [GO:0016021]		0.400762	0.289565
VC0723	polyphosphate kinase	ppk	polyphosphate kinase complex [GO:0009358]; ATP binding [GO:0005524]; metal ion binding [GO:0046872]; polyphosphate kinase activity [GO:0008976]; phosphorus metabolic process [GO:0006793]; polyphosphate biosynthetic process [GO:0006799]	vch00190 Oxidative phosphorylation vch03018 RNA degradation	-0.574016	0.291481
VC1197	hypothetical protein				-0.470195	0.29283
VC2558	adenylylsulfate kinase	cysC	adenylylsulfate kinase activity [GO:0004020]; ATP binding [GO:0005524]; hydrogen sulfide biosynthetic process [GO:0070814]; sulfate assimilation [GO:0000103]; sulfur compound metabolic process [GO:0006790]	vch00230 Purine metabolism vch00920 Sulfur metabolism vch01100 Metabolic pathways vch01120 Microbial metabolism in diverse environments	0.507037	0.302534
VC0540	sulfate ABC transporter, permease protein	cysW_1	integral component of membrane [GO:0016021]; plasma membrane [GO:0005886]; ATPase-coupled sulfate transmembrane transporter activity [GO:0015419]; sulfate transport [GO:0008272]	vch00920 Sulfur metabolism vch02010 ABC transporters	0.464178	0.307331
VC0974	transcriptional regulator, MerR family	cueR	cytoplasm [GO:0005737]; copper ion binding [GO:0005507]; DNA binding [GO:0003677]; DNA-binding transcription factor activity [GO:0003700]; positive regulation of transcription, DNA-templated [GO:0045893]		0.542323	0.313208
<missing>	<missing>	<missing>	<missing>	<missing>	0	0
VC1202	histidine ammonia-lyase	hutH	cytoplasm [GO:0005737]; ammonia-lyase activity [GO:0016841]; histidine ammonia-lyase activity [GO:0004397]; cellular amino acid metabolic process [GO:0006520]; histidine catabolic process [GO:0006548]; histidine catabolic process to glutamate and formamide [GO:0019556]; histidine catabolic process to glutamate and formate [GO:0019557]	vch00340 Histidine metabolism vch01100 Metabolic pathways	-0.511614	0.314552
VCA0089	hypothetical protein				0.739836	0.317624
VCA0628	SecA-related protein				-0.460757	0.317624
VCA0879	hypothetical protein		integral component of membrane [GO:0016021]		-0.757183	0.317624
VC1701	conserved hypothetical protein		cytosol [GO:0005829]; acyl-CoA hydrolase activity [GO:0047617]; fatty-acyl-CoA binding [GO:0000062]; long-chain fatty acyl-CoA binding [GO:0036042]; acyl-CoA metabolic process [GO:0006637]; fatty acid metabolic process [GO:0006631]	vch01040 Biosynthesis of unsaturated fatty acids	0.63835	0.322119
VC2561	uroporphyrin-III C-methyltransferase	cysG_2	uroporphyrin-III C-methyltransferase activity [GO:0004851]; methylation [GO:0032259]; oxidation-reduction process [GO:0055114]; porphyrin-containing compound biosynthetic process [GO:0006779]; siroheme biosynthetic process [GO:0019354]	vch00860 Porphyrin and chlorophyll metabolism vch01100 Metabolic pathways vch01110 Biosynthesis of secondary metabolites vch01120 Microbial metabolism in diverse environments	0.7503	0.33033
VC0385	sulfite reductase (NADPH) hemoprotein beta-component	cysI	sulfite reductase complex (NADPH) [GO:0009337]; 4 iron, 4 sulfur cluster binding [GO:0051539]; heme binding [GO:0020037]; metal ion binding [GO:0046872]; NADP binding [GO:0050661]; sulfite reductase (ferredoxin) activity [GO:0050311]; sulfite reductase (NADPH) activity [GO:0004783]; sulfite reductase activity [GO:0016002]; cysteine biosynthetic process [GO:0019344]; hydrogen sulfide biosynthetic …	vch00920 Sulfur metabolism vch01100 Metabolic pathways vch01120 Microbial metabolism in diverse environments	0.479264	0.333183
VC1386	heat shock protein 70 family protein	dnaK_3	cytoplasm [GO:0005737]; cytosol [GO:0005829]; ATP binding [GO:0005524]; ATPase activity [GO:0016887]; ATPase activity, coupled [GO:0042623]; heat shock protein binding [GO:0031072]; misfolded protein binding [GO:0051787]; protein folding chaperone [GO:0044183]; unfolded protein binding [GO:0051082]; cellular response to unfolded protein [GO:0034620]; chaperone cofactor-dependent protein refolding…		0.540271	0.334174
VC1733	hypothetical protein		integral component of membrane [GO:0016021]		-0.57648	0.334174
VC2456	hypothetical protein				0.439136	0.334174
VCA0766	cytochrome c554		electron transfer activity [GO:0009055]; heme binding [GO:0020037]; metal ion binding [GO:0046872]		0.507912	0.334174
VCA0016	1,4-alpha-glucan branching enzyme				-0.464653	0.338948
VC2101	conserved hypothetical protein	cidA_2	integral component of membrane [GO:0016021]; plasma membrane [GO:0005886]		0.746251	0.345324
VCA0345	conserved hypothetical protein				-0.552421	0.356045
VC0162	ketol-acid reductoisomerase	ilvC	cytosol [GO:0005829]; ketol-acid reductoisomerase activity [GO:0004455]; magnesium ion binding [GO:0000287]; branched-chain amino acid biosynthetic process [GO:0009082]; isoleucine biosynthetic process [GO:0009097]; valine biosynthetic process [GO:0009099]	vch00290 Valine, leucine and isoleucine biosynthesis vch00770 Pantothenate and CoA biosynthesis vch01100 Metabolic pathways vch01110 Biosynthesis of secondary metabolites vch01130 Biosynthesis of antibiotics vch01210 2-Oxocarboxylic acid metabolism vch01230 Biosynthesis of amino acids	-0.576568	0.361777
<missing>	<missing>	<missing>	<missing>	<missing>	0	0
VC0929	hypothetical protein	rbmB			0.600074	0.363941
VC1539	conserved hypothetical protein		ATP binding [GO:0005524]; kinase activity [GO:0016301]		-0.624952	0.363941
VCA0436	acetyltransferase, putative	wecD_1	acetyltransferase activity [GO:0016407]; N-acetyltransferase activity [GO:0008080]		-0.482865	0.363941
VCA0762	conserved hypothetical protein	viaA			0.375644	0.363941
VCA0945	maltose ABC transporter, periplasmic maltose-binding protein	malE	ATP-binding cassette (ABC) transporter complex, substrate-binding subunit-containing [GO:0055052]; periplasmic space [GO:0042597]; ATPase-coupled maltose transmembrane transporter activity [GO:0015423]; maltose binding [GO:1901982]; maltodextrin transport [GO:0042956]; maltose transport [GO:0015768]	vch02010 ABC transporters vch02030 Bacterial chemotaxis	-0.626608	0.363941
<missing>	<missing>	<missing>	<missing>	<missing>	0	0
VC0488	extracellular solute-binding protein, putative		periplasmic space [GO:0042597]; tripartite ATP-independent periplasmic transporter complex [GO:0031317]; metal ion binding [GO:0046872]; transmembrane transport [GO:0055085]		-0.727404	0.368948
VC1576	conserved hypothetical protein		cytosol [GO:0005829]		0.551331	0.368948
VC2100	conserved hypothetical protein	yohK_2	integral component of membrane [GO:0016021]		0.649171	0.368948
VCA0986	conserved hypothetical protein	ppsR	ADP binding [GO:0043531]; ATP binding [GO:0005524]; phosphotransferase activity, phosphate group as acceptor [GO:0016776]; protein serine/threonine kinase activity [GO:0004674]; protein dephosphorylation [GO:0006470]		-0.678503	0.368948
VC0185	transposase, putative		DNA binding [GO:0003677]; transposase activity [GO:0004803]; DNA integration [GO:0015074]; transposition, DNA-mediated [GO:0006313]		0.585275	0.369791
VCA0884	hypothetical protein	smc	integral component of membrane [GO:0016021]		-0.579826	0.371885
VC0137	conserved hypothetical protein		cyclic-guanylate-specific phosphodiesterase activity [GO:0071111]	vch05111 Biofilm formation - Vibrio cholerae	0.418609	0.378902
VC2196	flagellar basal-body rod protein FlgF	flgF	bacterial-type flagellum basal body [GO:0009425]; bacterial-type flagellum basal body, rod [GO:0030694]; bacterial-type flagellum hook [GO:0009424]; structural molecule activity [GO:0005198]; bacterial-type flagellum-dependent swarming motility [GO:0071978]	vch02040 Flagellar assembly	-0.433507	0.378902
VCA0020	hypothetical protein	vasX	integral component of membrane [GO:0016021]		-0.43279	0.393607
VC0544	regulatory protein RecX	recX	cytoplasm [GO:0005737]; regulation of DNA repair [GO:0006282]		0.647678	0.400912
VC0069	multidrug resistance protein, putative	mdtL_1	integral component of plasma membrane [GO:0005887]; xenobiotic transmembrane transporter activity [GO:0042910]; drug transmembrane transport [GO:0006855]; response to drug [GO:0042493]; xenobiotic detoxification by transmembrane export across the plasma membrane [GO:1990961]		-0.459102	0.404871
VC0772	vibriobactin-specific 2,3-dihydroxybenzoate-AMP ligase	dhbE	integral component of membrane [GO:0016021]; plasma membrane [GO:0005886]; (2,3-dihydroxybenzoyl)adenylate synthase activity [GO:0008668]; ligase activity [GO:0016874]; siderophore biosynthetic process [GO:0019290]; vibriobactin biosynthetic process [GO:0019537]	vch01053 Biosynthesis of siderophore group nonribosomal peptides vch01110 Biosynthesis of secondary metabolites vch01130 Biosynthesis of antibiotics	-0.481895	0.404871
VC1349	sensory box sensor histidine kinase/response regulator	barA_1	integral component of membrane [GO:0016021]; phosphorelay response regulator activity [GO:0000156]; phosphorelay sensor kinase activity [GO:0000155]; phosphorelay signal transduction system [GO:0000160]		0.420469	0.404871
VC1777	conserved hypothetical protein	siaM	integral component of membrane [GO:0016021]; plasma membrane [GO:0005886]; transmembrane transporter activity [GO:0022857]; carbohydrate transport [GO:0008643]		-0.626955	0.404871
VCA0029	transcriptional regulator, putative	oscR	DNA binding [GO:0003677]; DNA-binding transcription factor activity [GO:0003700]; negative regulation of transcription, DNA-templated [GO:0045892]; regulation of transcription, DNA-templated [GO:0006355]		-0.53058	0.404871
VCA0576	heme transport protein HutA	hemR	cell [GO:0005623]; integral component of membrane [GO:0016021]; intrinsic component of cell outer membrane [GO:0031230]; heme transporter activity [GO:0015232]; siderophore uptake transmembrane transporter activity [GO:0015344]; heme transport [GO:0015886]; siderophore-dependent iron import into cell [GO:0033214]		-0.462532	0.404871
VC1332	conserved hypothetical protein		integral component of membrane [GO:0016021]	vch02020 Two-component system	-0.645008	0.411555
VC1573	fumarate hydratase, class II, aerobic	fumC	tricarboxylic acid cycle enzyme complex [GO:0045239]; fumarate hydratase activity [GO:0004333]; fumarate metabolic process [GO:0006106]; tricarboxylic acid cycle [GO:0006099]	vch00020 Citrate cycle (TCA cycle) vch00620 Pyruvate metabolism vch01100 Metabolic pathways vch01110 Biosynthesis of secondary metabolites vch01120 Microbial metabolism in diverse environments vch01130 Biosynthesis of antibiotics vch01200 Carbon metabolism	-0.568996	0.411555
VC1943	hypothetical protein				-0.721618	0.411555
VCA1050	hypothetical protein				-0.598632	0.411555
VC0432	malate dehydrogenase	mdh	cytoplasm [GO:0005737]; L-malate dehydrogenase activity [GO:0030060]; malic enzyme activity [GO:0004470]; carbohydrate metabolic process [GO:0005975]; malate metabolic process [GO:0006108]; tricarboxylic acid cycle [GO:0006099]	vch00020 Citrate cycle (TCA cycle) vch00270 Cysteine and methionine metabolism vch00620 Pyruvate metabolism vch00630 Glyoxylate and dicarboxylate metabolism vch00680 Methane metabolism vch01100 Metabolic pathways vch01110 Biosynthesis of secondary metabolites vch01120 Microbial metabolism in diverse environments vch01130 Biosynthesis of antibiotics vch01200 Carbon metabolism	-0.587768	0.414756
VC1008	sodium-type flagellar protein MotY	arfA_1	bacterial-type flagellum [GO:0009288]; membrane [GO:0016020]; structural molecule activity [GO:0005198]	vch02040 Flagellar assembly	-0.416398	0.414756
VC2629	shikimate kinase	aroK	cytosol [GO:0005829]; ATP binding [GO:0005524]; magnesium ion binding [GO:0000287]; shikimate kinase activity [GO:0004765]; aromatic amino acid family biosynthetic process [GO:0009073]; chorismate biosynthetic process [GO:0009423]; shikimate metabolic process [GO:0019632]	vch00400 Phenylalanine, tyrosine and tryptophan biosynthesis vch01100 Metabolic pathways vch01110 Biosynthesis of secondary metabolites vch01130 Biosynthesis of antibiotics vch01230 Biosynthesis of amino acids	0.40834	0.414756
VCA0693	protein-export membrane protein SecD	secD	integral component of membrane [GO:0016021]; plasma membrane [GO:0005886]; P-P-bond-hydrolysis-driven protein transmembrane transporter activity [GO:0015450]; intracellular protein transmembrane transport [GO:0065002]; protein secretion [GO:0009306]; protein targeting [GO:0006605]; protein transport [GO:0015031]; protein transport by the Sec complex [GO:0043952]	vch03060 Protein export vch03070 Bacterial secretion system	0.492938	0.414756
VC2378	conserved hypothetical protein				-0.504152	0.416732
VCA0088	proton/glutamate symporter	gltP_2	integral component of membrane [GO:0016021]; membrane [GO:0016020]; plasma membrane [GO:0005886]; solute:proton symporter activity [GO:0015295]; transmembrane transporter activity [GO:0022857]; aspartate transmembrane transport [GO:0015810]; L-glutamate transmembrane transport [GO:0015813]		0.411453	0.416732
VCA0655	sucrose-6-phosphate dehydrogenase	scrB	cytoplasm [GO:0005737]; beta-fructofuranosidase activity [GO:0004564]; sucrose catabolic process [GO:0005987]	vch00052 Galactose metabolism vch00500 Starch and sucrose metabolism vch01100 Metabolic pathways	0.714426	0.423121
<missing>	<missing>	<missing>	<missing>	<missing>	0	0
VC1242	succinylglutamate desuccinylase	astE	cytosol [GO:0005829]; hydrolase activity, acting on carbon-nitrogen (but not peptide) bonds, in linear amides [GO:0016811]; hydrolase activity, acting on ester bonds [GO:0016788]; succinylglutamate desuccinylase activity [GO:0009017]; zinc ion binding [GO:0008270]; arginine catabolic process [GO:0006527]; arginine catabolic process to glutamate [GO:0019544]; arginine catabolic process to succinat…	vch00330 Arginine and proline metabolism vch01100 Metabolic pathways	-0.526615	0.426826
VC1853	conserved hypothetical protein				-0.39129	0.427476
VC1329	opacity protein-related protein				0.615483	0.428168
VC1051	hypothetical protein		integral component of membrane [GO:0016021]		0.503012	0.428675
VC1608	conserved hypothetical protein		integral component of membrane [GO:0016021]		-0.544975	0.434915
VC1822	PTS system, fructose-specific IIABC component	manP_3	integral component of membrane [GO:0016021]; plasma membrane [GO:0005886]; carbohydrate:proton symporter activity [GO:0005351]; fructose transmembrane transporter activity [GO:0005353]; protein-N(PI)-phosphohistidine-fructose phosphotransferase system transporter activity [GO:0022877]; protein-phosphocysteine-sugar phosphotransferase activity [GO:0090563]; fructose transmembrane transport [GO:001…		-0.548493	0.434915
VC0664	lysyl-tRNA synthetase, heat inducible	lysU	cytosol [GO:0005829]; ATP binding [GO:0005524]; lysine-tRNA ligase activity [GO:0004824]; magnesium ion binding [GO:0000287]; tRNA binding [GO:0000049]; lysyl-tRNA aminoacylation [GO:0006430]	vch00970 Aminoacyl-tRNA biosynthesis	0.329925	0.435115
VC0200	iron(III) compound receptor	fhuA_2	cell outer membrane [GO:0009279]; siderophore uptake transmembrane transporter activity [GO:0015344]; signaling receptor activity [GO:0038023]; iron ion transport [GO:0006826]		0.575581	0.4383
VC1188	malate oxidoreductase	maeA	cytosol [GO:0005829]; malate dehydrogenase (decarboxylating) (NAD+) activity [GO:0004471]; malate dehydrogenase activity [GO:0016615]; malic enzyme activity [GO:0004470]; metal ion binding [GO:0046872]; NAD binding [GO:0051287]; oxaloacetate decarboxylase activity [GO:0008948]; malate metabolic process [GO:0006108]; pyruvate metabolic process [GO:0006090]	vch00620 Pyruvate metabolism vch01200 Carbon metabolism vch02020 Two-component system	-0.337511	0.439671
VC2016	thymidylate kinase	tmk_2	cytoplasm [GO:0005737]; cytosol [GO:0005829]; ATP binding [GO:0005524]; thymidylate kinase activity [GO:0004798]; uridylate kinase activity [GO:0009041]; dTDP biosynthetic process [GO:0006233]; dTTP biosynthetic process [GO:0006235]; dUDP biosynthetic process [GO:0006227]; nucleobase-containing small molecule interconversion [GO:0015949]	vch00240 Pyrimidine metabolism vch01100 Metabolic pathways	0.440179	0.439671
VC2206	conserved hypothetical protein				-0.410278	0.439671
VC2346	smp protein, putative		integral component of membrane [GO:0016021]		0.459608	0.439671
VCA0130	ribose ABC transporter, periplasmic D-ribose-binding protein	rbsB	D-ribose-importing ATPase activity [GO:0015611]; D-ribose transmembrane transport [GO:0015752]	vch02010 ABC transporters vch02030 Bacterial chemotaxis	-0.641702	0.439671
VCA0286	hypothetical protein	tsiH	integral component of membrane [GO:0016021]		-0.621514	0.439671
VCA1076	hypothetical protein				-0.516264	0.439671
VC1164	conserved hypothetical protein	cmoA	carboxyl- or carbamoyltransferase activity [GO:0016743]; S-adenosyl-L-methionine binding [GO:1904047]; tRNA wobble uridine modification [GO:0002098]		0.458807	0.451486
<missing>	<missing>	<missing>	<missing>	<missing>	0	0
VC2321	hypothetical protein				-0.677025	0.456827
VC0485	pyruvate kinase I	pykF	cytoplasm [GO:0005737]; cytosol [GO:0005829]; kinase activity [GO:0016301]; magnesium ion binding [GO:0000287]; potassium ion binding [GO:0030955]; pyruvate kinase activity [GO:0004743]; glycolytic process [GO:0006096]	vch00010 Glycolysis / Gluconeogenesis vch00230 Purine metabolism vch00620 Pyruvate metabolism vch01100 Metabolic pathways vch01110 Biosynthesis of secondary metabolites vch01120 Microbial metabolism in diverse environments vch01130 Biosynthesis of antibiotics vch01200 Carbon metabolism vch01230 Biosynthesis of amino acids	0.392616	0.457709
VC0968	cysteine synthase A	cysK	cytoplasm [GO:0005737]; cysteine synthase activity [GO:0004124]; L-cysteine desulfhydrase activity [GO:0080146]; pyridoxal phosphate binding [GO:0030170]; cysteine biosynthetic process from serine [GO:0006535]	vch00270 Cysteine and methionine metabolism vch00920 Sulfur metabolism vch01100 Metabolic pathways vch01110 Biosynthesis of secondary metabolites vch01120 Microbial metabolism in diverse environments vch01130 Biosynthesis of antibiotics vch01200 Carbon metabolism vch01230 Biosynthesis of amino acids	0.357704	0.457709
VCA0636	conserved hypothetical protein		cytosol [GO:0005829]; catalytic activity [GO:0003824]; oxidoreductase activity [GO:0016491]		0.517234	0.462373
VC1053	adenine phosphoribosyltransferase	apt	cytoplasm [GO:0005737]; adenine binding [GO:0002055]; adenine phosphoribosyltransferase activity [GO:0003999]; AMP binding [GO:0016208]; adenine salvage [GO:0006168]; AMP salvage [GO:0044209]; purine ribonucleoside salvage [GO:0006166]	vch00230 Purine metabolism vch01100 Metabolic pathways	0.395596	0.467125
VC1272	hypothetical protein				0.651022	0.474349
VC0893	chemotaxis protein PomB	motB	integral component of membrane [GO:0016021]; chemotaxis [GO:0006935]	vch02030 Bacterial chemotaxis vch02040 Flagellar assembly	-0.362512	0.478642
VC2506	RNA polymerase-associated protein HepA	rapA	ATP binding [GO:0005524]; DNA binding [GO:0003677]; helicase activity [GO:0004386]; regulation of transcription, DNA-templated [GO:0006355]; transcription, DNA-templated [GO:0006351]		0.450871	0.478642
VCA0417	acetyltransferase, putative	speG_2			-0.49036	0.478642
VC1902	disulfide bond formation protein B	dsbB	integral component of membrane [GO:0016021]; plasma membrane [GO:0005886]; electron transfer activity [GO:0009055]; protein disulfide oxidoreductase activity [GO:0015035]; protein folding [GO:0006457]		-0.449648	0.478843
VCA0388	hypothetical protein		integral component of membrane [GO:0016021]		-0.43528	0.478843
VCA0448	hypothetical protein				-0.440222	0.478843
VCA0983	L-lactate permease, putative	lutP	integral component of plasma membrane [GO:0005887]; plasma membrane [GO:0005886]; lactate transmembrane transporter activity [GO:0015129]; solute:proton symporter activity [GO:0015295]; lactate transport [GO:0015727]		-0.558981	0.478843
VC0541	sulfate ABC transporter, ATP-binding protein	cysA	ATP-binding cassette (ABC) transporter complex [GO:0043190]; ATP binding [GO:0005524]; ATPase activity [GO:0016887]; ATPase-coupled sulfate transmembrane transporter activity [GO:0015419]; ATPase-coupled thiosulfate transmembrane transporter activity [GO:0102025]; sulfate transport [GO:0008272]	vch00920 Sulfur metabolism vch02010 ABC transporters	0.47008	0.481451
VC2195	flagellar basal-body rod protein FlgG	flgG	bacterial-type flagellum basal body [GO:0009425]; bacterial-type flagellum basal body, distal rod [GO:0009426]; bacterial-type flagellum hook [GO:0009424]; structural molecule activity [GO:0005198]; bacterial-type flagellum-dependent swarming motility [GO:0071978]	vch02040 Flagellar assembly	-0.391541	0.481451
VC2677	transcriptional repressor, LacI family	cytR	DNA-binding transcription factor activity [GO:0003700]; transcription regulatory region sequence-specific DNA binding [GO:0000976]; regulation of transcription, DNA-templated [GO:0006355]		-0.59893	0.481451
VCA0272	hypothetical protein				0.414774	0.481451
VCA0667	sodium/solute symporter	sglT	integral component of membrane [GO:0016021]; solute:sodium symporter activity [GO:0015370]		0.621099	0.481451
VC1872	conserved hypothetical protein		protein kinase activity [GO:0004672]		-0.686435	0.48232
VCA0763	conserved hypothetical protein	ravA	ATP binding [GO:0005524]; ATPase activity [GO:0016887]; ATPase-coupled transmembrane transporter activity [GO:0042626]		0.330201	0.48232
VC0470	extracellular deoxyribonuclease	dns	extracellular region [GO:0005576]; deoxyribonuclease activity [GO:0004536]; endonuclease activity [GO:0004519]; DNA catabolic process [GO:0006308]		0.583939	0.48279
VC1063	acyl-CoA thioesterase II	tesB	cytosol [GO:0005829]; acyl-CoA hydrolase activity [GO:0047617]; acyl-CoA metabolic process [GO:0006637]; fatty acid catabolic process [GO:0009062]	vch01040 Biosynthesis of unsaturated fatty acids	0.427198	0.48279
VC1189	hypothetical protein				-0.432581	0.48279
VCA0074	GGDEF family protein	yfiN	integral component of membrane [GO:0016021]; plasma membrane [GO:0005886]; diguanylate cyclase activity [GO:0052621]; cell adhesion involved in single-species biofilm formation [GO:0043709]; negative regulation of bacterial-type flagellum-dependent cell motility [GO:1902201]	vch05111 Biofilm formation - Vibrio cholerae	0.592514	0.48279
VC1442	cytochrome c oxidase, subunit CcoN	ccoN1	integral component of membrane [GO:0016021]; plasma membrane respiratory chain complex IV [GO:0045278]; cytochrome-c oxidase activity [GO:0004129]; heme binding [GO:0020037]; metal ion binding [GO:0046872]; aerobic respiration [GO:0009060]; electron transport coupled proton transport [GO:0015990]; respiratory electron transport chain [GO:0022904]	vch00190 Oxidative phosphorylation vch01100 Metabolic pathways vch02020 Two-component system	-0.416781	0.483768
VC1515	chaperone, formate dehydrogenase-specific, putative	torD_1			-0.372076	0.483768
VC1689	hypothetical protein		catalytic activity [GO:0003824]		-0.625045	0.483768
VC1607	conserved hypothetical protein	mdtN_1			-0.491957	0.484113
VC2481	D-3-phosphoglycerate dehydrogenase	serA	cytosol [GO:0005829]; glyoxylate reductase (NADP) activity [GO:0030267]; hydroxypyruvate reductase activity [GO:0016618]; NAD binding [GO:0051287]; phosphoglycerate dehydrogenase activity [GO:0004617]; L-serine biosynthetic process [GO:0006564]	vch00260 Glycine, serine and threonine metabolism vch00680 Methane metabolism vch01100 Metabolic pathways vch01120 Microbial metabolism in diverse environments vch01130 Biosynthesis of antibiotics vch01200 Carbon metabolism vch01230 Biosynthesis of amino acids	-0.647954	0.484131
VCA0179	NupC family protein	psuT	integral component of plasma membrane [GO:0005887]; nucleoside transmembrane transporter activity [GO:0005337]; nucleoside transmembrane transport [GO:1901642]; nucleoside transport [GO:0015858]		0.601431	0.484131
VC0910	PTS system, trehalose-specific IIBC component	treB	integral component of membrane [GO:0016021]; plasma membrane [GO:0005886]; kinase activity [GO:0016301]; protein-N(PI)-phosphohistidine-sugar phosphotransferase activity [GO:0008982]; protein-phosphocysteine-sugar phosphotransferase activity [GO:0090563]; protein-phosphocysteine-trehalose phosphotransferase system transporter activity [GO:0090589]; trehalose transmembrane transporter activity [GO…	vch00500 Starch and sucrose metabolism vch02060 Phosphotransferase system (PTS)	-0.53022	0.486305
VC1643	methyl-accepting chemotaxis protein	mcpQ_4	integral component of membrane [GO:0016021]; signaling receptor activity [GO:0038023]; transmembrane signaling receptor activity [GO:0004888]; chemotaxis [GO:0006935]; signal transduction [GO:0007165]	vch02020 Two-component system vch02030 Bacterial chemotaxis	-0.651508	0.486305
VCA0953	peptidyl-prolyl cis-trans isomerase C	ppiC	peptidyl-prolyl cis-trans isomerase activity [GO:0003755]; protein folding [GO:0006457]		0.519204	0.486305
VC1823	PTS system, fructose-specific IIB component	manP_4	plasma membrane [GO:0005886]; fructose transmembrane transporter activity [GO:0005353]; protein-N(PI)-phosphohistidine-fructose phosphotransferase system transporter activity [GO:0022877]; protein-phosphocysteine-sugar phosphotransferase activity [GO:0090563]; fructose transmembrane transport [GO:0015755]; phosphoenolpyruvate-dependent sugar phosphotransferase system [GO:0009401]	vch00051 Fructose and mannose metabolism vch01100 Metabolic pathways vch01120 Microbial metabolism in diverse environments vch02060 Phosphotransferase system (PTS)	-0.618001	0.487968
VC2341	long-chain-fatty-acid--CoA ligase, putative		long-chain fatty acid-CoA ligase activity [GO:0004467]; fatty acid metabolic process [GO:0006631]		-0.532871	0.487983
VC2365	hypothetical protein				-0.491222	0.487983
VC2746	glutamate--ammonia ligase	glnA	cytoplasm [GO:0005737]; membrane [GO:0016020]; ATP binding [GO:0005524]; glutamate-ammonia ligase activity [GO:0004356]; metal ion binding [GO:0046872]; glutamine biosynthetic process [GO:0006542]; nitrogen utilization [GO:0019740]	vch00220 Arginine biosynthesis vch00250 Alanine, aspartate and glutamate metabolism vch00630 Glyoxylate and dicarboxylate metabolism vch00910 Nitrogen metabolism vch01100 Metabolic pathways vch01120 Microbial metabolism in diverse environments vch01230 Biosynthesis of amino acids vch02020 Two-component system	-0.411379	0.487983
VCA0032	hypothetical protein				-0.673915	0.489046
VC0211	orotate phosphoribosyltransferase	pyrE	cytoplasm [GO:0005737]; magnesium ion binding [GO:0000287]; orotate phosphoribosyltransferase activity [GO:0004588]; 'de novo' pyrimidine nucleobase biosynthetic process [GO:0006207]; 'de novo' UMP biosynthetic process [GO:0044205]; pyrimidine nucleotide biosynthetic process [GO:0006221]; pyrimidine ribonucleoside biosynthetic process [GO:0046132]; pyrimidine ribonucleotide biosynthetic process […	vch00240 Pyrimidine metabolism vch01100 Metabolic pathways	-0.369674	0.498399
VC0472	S-adenosylmethionine synthase	metK	cytosol [GO:0005829]; ATP binding [GO:0005524]; magnesium ion binding [GO:0000287]; methionine adenosyltransferase activity [GO:0004478]; one-carbon metabolic process [GO:0006730]; S-adenosylmethionine biosynthetic process [GO:0006556]	vch00270 Cysteine and methionine metabolism vch01100 Metabolic pathways vch01110 Biosynthesis of secondary metabolites vch01230 Biosynthesis of amino acids	0.327591	0.498518
VC1566	conserved hypothetical protein	macB_1	integral component of membrane [GO:0016021]; plasma membrane [GO:0005886]; transmembrane transporter activity [GO:0022857]		-0.461934	0.498518
VC1158	hypothetical protein				-0.396321	0.499586
VC0339	phosphatidylserine decarboxylase	psd	plasma membrane [GO:0005886]; phosphatidylserine decarboxylase activity [GO:0004609]; phosphatidylethanolamine biosynthetic process [GO:0006646]; phospholipid biosynthetic process [GO:0008654]	vch00564 Glycerophospholipid metabolism vch01100 Metabolic pathways vch01110 Biosynthesis of secondary metabolites	0.35163	0.503942
VC0938	hypothetical protein	vpsP	integral component of membrane [GO:0016021]	vch05111 Biofilm formation - Vibrio cholerae	0.629966	0.503942
VC1313	methyl-accepting chemotaxis protein	mcpQ_2	integral component of membrane [GO:0016021]; signaling receptor activity [GO:0038023]; chemotaxis [GO:0006935]; signal transduction [GO:0007165]	vch02020 Two-component system vch02030 Bacterial chemotaxis	0.613176	0.503942
VC1441	cytochrome c oxidase, subunit CcoO		integral component of membrane [GO:0016021]; cytochrome-c oxidase activity [GO:0004129]; heme binding [GO:0020037]; metal ion binding [GO:0046872]	vch00190 Oxidative phosphorylation vch01100 Metabolic pathways vch02020 Two-component system	-0.419655	0.503942
VC2287	DNA-damage-inducible protein P	dinB	cytoplasm [GO:0005737]; damaged DNA binding [GO:0003684]; DNA-directed DNA polymerase activity [GO:0003887]; magnesium ion binding [GO:0000287]; DNA-dependent DNA replication [GO:0006261]; error-prone translesion synthesis [GO:0042276]; SOS response [GO:0009432]; translesion synthesis [GO:0019985]		0.552765	0.506164
VCA0354	hypothetical protein				-0.557936	0.506164
VC2088	succinate dehydrogenase, iron-sulfur protein	sdhB	plasma membrane succinate dehydrogenase complex [GO:0045282]; 2 iron, 2 sulfur cluster binding [GO:0051537]; 3 iron, 4 sulfur cluster binding [GO:0051538]; 4 iron, 4 sulfur cluster binding [GO:0051539]; electron transfer activity [GO:0009055]; metal ion binding [GO:0046872]; succinate dehydrogenase (ubiquinone) activity [GO:0008177]; succinate dehydrogenase activity [GO:0000104]; aerobic respirat…	vch00020 Citrate cycle (TCA cycle) vch00190 Oxidative phosphorylation vch00650 Butanoate metabolism vch01100 Metabolic pathways vch01110 Biosynthesis of secondary metabolites vch01120 Microbial metabolism in diverse environments vch01130 Biosynthesis of antibiotics vch01200 Carbon metabolism	-0.501643	0.506963
VC2717	hypothetical protein				-0.470856	0.511595
VC2498	conserved hypothetical protein		integral component of membrane [GO:0016021]		-0.473996	0.515041
VC1279	transporter, BCCT family	betS	integral component of membrane [GO:0016021]; plasma membrane [GO:0005886]; transmembrane transporter activity [GO:0022857]; nitrogen compound transport [GO:0071705]		0.49301	0.519908
VC2161	methyl-accepting chemotaxis protein	pctB_2	integral component of membrane [GO:0016021]; signaling receptor activity [GO:0038023]; chemotaxis [GO:0006935]; signal transduction [GO:0007165]	vch02020 Two-component system vch02030 Bacterial chemotaxis	-0.484026	0.523874
VC1616	glutaredoxin, putative		cell [GO:0005623]; electron transfer activity [GO:0009055]; protein disulfide oxidoreductase activity [GO:0015035]; cell redox homeostasis [GO:0045454]		0.611261	0.524452
VCA0184	cold shock DNA-binding domain protein	cspV_2	cytoplasm [GO:0005737]; DNA binding [GO:0003677]; regulation of transcription, DNA-templated [GO:0006355]; response to cold [GO:0009409]		-0.310937	0.535857
<missing>	<missing>	<missing>	<missing>	<missing>	0	0
VC0911	trehalose-6-phosphate hydrolase	treA	cytoplasm [GO:0005737]; alpha,alpha-phosphotrehalase activity [GO:0008788]; alpha-amylase activity [GO:0004556]; oligosaccharide catabolic process [GO:0009313]; trehalose catabolic process [GO:0005993]	vch00500 Starch and sucrose metabolism	-0.417738	0.536232
VC2563	hypothetical protein		cytosol [GO:0005829]; DNA-binding transcription factor activity [GO:0003700]		0.570813	0.536232
<missing>	<missing>	<missing>	<missing>	<missing>	0	0
VC2607	NAD(P)H oxidoreductase, putative	kefF	plasma membrane [GO:0005886]; electron transfer activity [GO:0009055]; FMN binding [GO:0010181]; NAD(P)H dehydrogenase (quinone) activity [GO:0003955]; NADPH dehydrogenase activity [GO:0003959]; positive regulation of ion transmembrane transporter activity [GO:0032414]; positive regulation of potassium ion transmembrane transport [GO:1901381]; potassium ion transport [GO:0006813]		0.469651	0.536618
VCA0406	lipoprotein Blc	blc_3	cell outer membrane [GO:0009279]; cytoplasm [GO:0005737]; lipid binding [GO:0008289]; lipid metabolic process [GO:0006629]; response to reactive oxygen species [GO:0000302]		-0.383599	0.536618
VC0507	hypothetical protein		integral component of membrane [GO:0016021]		0.651803	0.537118
VC1782	ROK family protein	nanK	ATP binding [GO:0005524]; N-acylmannosamine kinase activity [GO:0009384]; zinc ion binding [GO:0008270]; N-acetylmannosamine metabolic process [GO:0006051]; N-acetylneuraminate catabolic process [GO:0019262]	vch00520 Amino sugar and nucleotide sugar metabolism vch01100 Metabolic pathways	-0.511773	0.537118
VC2143	flagellin FlaD	flaD_1	bacterial-type flagellum filament [GO:0009420]; extracellular region [GO:0005576]; structural molecule activity [GO:0005198]; bacterial-type flagellum-dependent cell motility [GO:0071973]	vch02020 Two-component system vch02040 Flagellar assembly	-0.326023	0.537118
VCA0112	hypothetical protein	vasC			-0.568503	0.537118
VCA0681	conserved hypothetical protein		cyclic-nucleotide phosphodiesterase activity [GO:0004112]; metal ion binding [GO:0046872]; cyclic nucleotide catabolic process [GO:0009214]		-0.620256	0.537118
VC1696	DNA-binding protein inhibitor Id-2-related protein		DNA binding [GO:0003677]		-0.555876	0.544563
VC0138	hypothetical protein				0.48266	0.544788
VC0757	conserved hypothetical protein	rlmN	cytoplasm [GO:0005737]; 4 iron, 4 sulfur cluster binding [GO:0051539]; metal ion binding [GO:0046872]; rRNA (adenine-C2-)-methyltransferase activity [GO:0070040]; rRNA binding [GO:0019843]; tRNA (adenine-C2-)-methyltransferase activity [GO:0002935]; tRNA binding [GO:0000049]; rRNA base methylation [GO:0070475]; tRNA methylation [GO:0030488]		0.342572	0.544788
VC1054	DNA polymerase III, subunits gamma and tau	dnaX	DNA polymerase III complex [GO:0009360]; ATP binding [GO:0005524]; DNA binding [GO:0003677]; DNA-directed DNA polymerase activity [GO:0003887]; DNA replication [GO:0006260]; DNA-dependent DNA replication [GO:0006261]	vch00230 Purine metabolism vch00240 Pyrimidine metabolism vch01100 Metabolic pathways vch03030 DNA replication vch03430 Mismatch repair vch03440 Homologous recombination	0.324492	0.544788
VC1248	methyl-accepting chemotaxis protein	mcpP_2	integral component of membrane [GO:0016021]; signaling receptor activity [GO:0038023]; chemotaxis [GO:0006935]; signal transduction [GO:0007165]	vch02020 Two-component system vch02030 Bacterial chemotaxis	-0.641693	0.544788
VC1593	GGDEF family protein	vdcA_2	integral component of membrane [GO:0016021]	vch05111 Biofilm formation - Vibrio cholerae	-0.45013	0.544788
<missing>	<missing>	<missing>	<missing>	<missing>	0	0
VC1795	transcriptional regulator, putative		DNA binding [GO:0003677]; DNA-binding transcription factor activity [GO:0003700]; regulation of transcription, DNA-templated [GO:0006355]		-0.639726	0.545999
VC0716	ferredoxin	yfhL	cytoplasm [GO:0005737]		0.447191	0.56403
VC2142	flagellin FlaB	flaB	bacterial-type flagellum filament [GO:0009420]; extracellular region [GO:0005576]; structural molecule activity [GO:0005198]; bacterial-type flagellum-dependent cell motility [GO:0071973]	vch02020 Two-component system vch02040 Flagellar assembly	-0.320718	0.56403
VC2220	conserved hypothetical protein				-0.489919	0.56403
VC1225	hypothetical protein				-0.492397	0.567088
VC0379	NifR3/Smm1 family protein	dusA	flavin adenine dinucleotide binding [GO:0050660]; FMN binding [GO:0010181]; tRNA binding [GO:0000049]; tRNA-dihydrouridine20 synthase activity [GO:0102264]		0.413742	0.568483
VC1281	PTS system, cellobiose-specific IIB component	gmuB	cellobiose transmembrane transporter activity [GO:0019191]; protein-N(PI)-phosphohistidine-sugar phosphotransferase activity [GO:0008982]; phosphoenolpyruvate-dependent sugar phosphotransferase system [GO:0009401]	vch00500 Starch and sucrose metabolism vch02060 Phosphotransferase system (PTS)	-0.613382	0.568483
VC2602	adenylosuccinate synthetase	purA	cytoplasm [GO:0005737]; adenylosuccinate synthase activity [GO:0004019]; GTP binding [GO:0005525]; magnesium ion binding [GO:0000287]; 'de novo' AMP biosynthetic process [GO:0044208]; IMP metabolic process [GO:0046040]; purine ribonucleotide biosynthetic process [GO:0009152]	vch00230 Purine metabolism vch00250 Alanine, aspartate and glutamate metabolism vch01100 Metabolic pathways	0.317398	0.568483
VC1400	hypothetical protein				-0.630508	0.5697
VCA0341	biphenyl-2,3-diol 1,2-dioxygenase III-related protein				-0.502474	0.5697
<missing>	<missing>	<missing>	<missing>	<missing>	0	0
VC1232	conserved hypothetical protein	yohK_1	integral component of membrane [GO:0016021]		0.461001	0.575626
VC2744	GTP-binding protein TypA	typA	cytosol [GO:0005829]; ribonucleoprotein complex [GO:1990904]; GTP binding [GO:0005525]; GTPase activity [GO:0003924]; translation [GO:0006412]		0.321916	0.575626
VC0717	protease, putative	ydcP	cytosol [GO:0005829]; peptidase activity [GO:0008233]; proteolysis [GO:0006508]		0.311165	0.5771
VC0866	transglycosylase, Slt family	mltF	cell outer membrane [GO:0009279]; carbon-oxygen lyase activity, acting on polysaccharides [GO:0016837]; catalytic activity [GO:0003824]; lytic transglycosylase activity [GO:0008933]; cell wall macromolecule catabolic process [GO:0016998]; cell wall organization [GO:0071555]; peptidoglycan catabolic process [GO:0009253]		0.386093	0.5771
VC1187	hypothetical protein		integral component of membrane [GO:0016021]		-0.552223	0.5771
VC2560	sulfate adenylate transferase, subunit 2	cysD	ATP binding [GO:0005524]; sulfate adenylyltransferase (ATP) activity [GO:0004781]; hydrogen sulfide biosynthetic process [GO:0070814]; sulfate assimilation [GO:0000103]; sulfate reduction [GO:0019419]; sulfur compound metabolic process [GO:0006790]	vch00230 Purine metabolism vch00261 Monobactam biosynthesis vch00450 Selenocompound metabolism vch00920 Sulfur metabolism vch01100 Metabolic pathways vch01120 Microbial metabolism in diverse environments vch01130 Biosynthesis of antibiotics	0.50199	0.5771
VCA0382	conserved hypothetical protein		N-acetyltransferase activity [GO:0008080]		-0.511662	0.579792
VCA0811	chitinase, putative	gbpA	extracellular region [GO:0005576]; chitin binding [GO:0008061]; chitinase activity [GO:0004568]; chitin catabolic process [GO:0006032]	vch05110 Vibrio cholerae infection	0.506709	0.579792
VC1156	sensor histidine kinase		ATP binding [GO:0005524]; phosphorelay sensor kinase activity [GO:0000155]; phosphorelay signal transduction system [GO:0000160]		-0.563257	0.579842
VC0214	transcriptional regulator, TetR family	slmA	bacterial nucleoid [GO:0043590]; cytoplasm [GO:0005737]; DNA-binding transcription factor activity [GO:0003700]; sequence-specific DNA binding [GO:0043565]; cell cycle [GO:0007049]; cell division [GO:0051301]; negative regulation of division septum assembly [GO:0010974]; regulation of transcription, DNA-templated [GO:0006355]		-0.403477	0.585474
VC1547	biopolymer transport protein ExbB-related protein	exbB_1	integral component of plasma membrane [GO:0005887]; membrane [GO:0016020]; proton transmembrane transporter activity [GO:0015078]; protein import [GO:0017038]; proton transmembrane transport [GO:1902600]		-0.324651	0.585474
VCA0019	hypothetical protein	vasW			-0.501688	0.585474
VC0122	adenylate cyclase	cyaA	adenylate cyclase activity [GO:0004016]; cAMP biosynthetic process [GO:0006171]	vch00230 Purine metabolism vch05111 Biofilm formation - Vibrio cholerae	0.408405	0.588786
VC0281	lysine decarboxylase, inducible	cadA	cytoplasm [GO:0005737]; lysine decarboxylase activity [GO:0008923]; cellular amino acid metabolic process [GO:0006520]; regulation of pH [GO:0006885]	vch00310 Lysine degradation vch01100 Metabolic pathways vch01110 Biosynthesis of secondary metabolites	0.618641	0.588786
VC0645	tRNA pseudouridine 55 synthase	truB	mitochondrion [GO:0005739]; pseudouridine synthase activity [GO:0009982]; RNA binding [GO:0003723]; tRNA pseudouridine synthase activity [GO:0106029]; mRNA pseudouridine synthesis [GO:1990481]; tRNA modification [GO:0006400]; tRNA pseudouridine synthesis [GO:0031119]		0.312891	0.588786
VC0776	ferric vibriobactin ABC transporter, periplasmic ferric vibriobactin-binding protein	fepB	outer membrane-bounded periplasmic space [GO:0030288]; enterobactin transport [GO:0042930]	vch02010 ABC transporters	-0.524455	0.588786
VC2198	basal-body rod modification protein FlgD	flgD	bacterial-type flagellum hook [GO:0009424]; bacterial-type flagellum organization [GO:0044781]; bacterial-type flagellum-dependent swarming motility [GO:0071978]	vch02040 Flagellar assembly	-0.305762	0.588786
VC2224	GGDEF family protein	ydaM_2	integral component of membrane [GO:0016021]; plasma membrane [GO:0005886]; diguanylate cyclase activity [GO:0052621]; cell adhesion involved in single-species biofilm formation [GO:0043709]; negative regulation of bacterial-type flagellum-dependent cell motility [GO:1902201]		-0.574329	0.588786
VCA0523	aminotransferase, class II	cqsA	pyridoxal phosphate binding [GO:0030170]; transaminase activity [GO:0008483]; transferase activity, transferring acyl groups [GO:0016746]; biosynthetic process [GO:0009058]	vch02024 Quorum sensing vch05111 Biofilm formation - Vibrio cholerae	-0.397326	0.588786
VCA0665	C4-dicarboxylate transporter, anaerobic	dcuD	integral component of membrane [GO:0016021]; plasma membrane [GO:0005886]; C4-dicarboxylate transmembrane transporter activity [GO:0015556]; C4-dicarboxylate transport [GO:0015740]		0.487418	0.588786
VCA0869	hypothetical protein				-0.60214	0.592025
VC1556	conserved hypothetical protein	rutC			0.517984	0.603258
VC2756	potassium uptake protein TrkH	trkH	integral component of membrane [GO:0016021]; plasma membrane [GO:0005886]; cation transmembrane transporter activity [GO:0008324]; metal ion binding [GO:0046872]; potassium:chloride symporter activity [GO:0015379]; cation transport [GO:0006812]		0.442785	0.603258
VCA1075	hypothetical protein	crvA			-0.33644	0.603258
VC1846	Holliday junction DNA helicase RuvA	ruvA	Holliday junction helicase complex [GO:0009379]; ATP binding [GO:0005524]; DNA binding [GO:0003677]; four-way junction helicase activity [GO:0009378]; DNA recombination [GO:0006310]; DNA repair [GO:0006281]; SOS response [GO:0009432]	vch03440 Homologous recombination	0.336368	0.607552
VCA0326	hypothetical protein				-0.60397	0.608911
VC0686	hypothetical protein				0.505538	0.609264
VC1032	hypothetical protein		integral component of membrane [GO:0016021]		0.588675	0.610022
VCA0801	inosine-guanosine kinase	gsk_2	carbohydrate kinase activity [GO:0019200]; inosine kinase activity [GO:0008906]; nucleobase-containing small molecule interconversion [GO:0015949]	vch00230 Purine metabolism	0.537867	0.611894
VC1350	antioxidant, putative		cell [GO:0005623]; cytoplasm [GO:0005737]; mitochondrion [GO:0005739]; peroxisome [GO:0005777]; antioxidant activity [GO:0016209]; thioredoxin peroxidase activity [GO:0008379]; cell redox homeostasis [GO:0045454]; cellular response to oxidative stress [GO:0034599]; hydrogen peroxide catabolic process [GO:0042744]		-0.334551	0.614995
VC0437	GTP1/Obg family protein	cgtA	cytoplasm [GO:0005737]; GTP binding [GO:0005525]; GTPase activity [GO:0003924]; magnesium ion binding [GO:0000287]; ribosome biogenesis [GO:0042254]		0.327324	0.615372
VCA0183	ferrisiderophore reductase	hmp	cell [GO:0005623]; 6,7-dihydropteridine reductase activity [GO:0004155]; FAD binding [GO:0071949]; heme binding [GO:0020037]; metal ion binding [GO:0046872]; nitric oxide dioxygenase activity [GO:0008941]; oxygen binding [GO:0019825]; oxygen carrier activity [GO:0005344]; cellular iron ion homeostasis [GO:0006879]; cellular response to nitrosative stress [GO:0071500]; nitric oxide catabolic proce…		0.424098	0.615404
VC0190	DNA helicase II	uvrD	cytosol [GO:0005829]; DNA helicase complex [GO:0033202]; 3'-5' DNA helicase activity [GO:0043138]; ATP binding [GO:0005524]; DNA binding [GO:0003677]; DNA helicase activity [GO:0003678]; DNA repair [GO:0006281]; DNA unwinding involved in DNA replication [GO:0006268]; recombinational repair [GO:0000725]	vch03420 Nucleotide excision repair vch03430 Mismatch repair	0.386715	0.616403
VC1824	PTS system, nitrogen regulatory IIA component, putative		kinase activity [GO:0016301]; protein-N(PI)-phosphohistidine-sugar phosphotransferase activity [GO:0008982]; nitrogen compound metabolic process [GO:0006807]; phosphoenolpyruvate-dependent sugar phosphotransferase system [GO:0009401]	vch02060 Phosphotransferase system (PTS)	-0.402214	0.616403
VCA0702	iron-containing alcohol dehydrogenase	yqhD	cytosol [GO:0005829]; alcohol dehydrogenase (NADP+) activity [GO:0008106]; alcohol dehydrogenase [NAD(P)+] activity [GO:0018455]; alcohol dehydrogenase activity, iron-dependent [GO:0004025]; metal ion binding [GO:0046872]; methylglyoxal reductase (NADPH-dependent, acetol producing) [GO:1990002]; fermentation [GO:0006113]	vch00640 Propanoate metabolism	-0.338409	0.616403
VCA0874	hypothetical protein				0.39791	0.616403
<missing>	<missing>	<missing>	<missing>	<missing>	0	0
VC0660	ATP-dependent RNA helicase SrmB	srmB_2	cytoplasm [GO:0005737]; ATP binding [GO:0005524]; RNA binding [GO:0003723]; RNA helicase activity [GO:0003724]; ribosomal large subunit assembly [GO:0000027]; RNA metabolic process [GO:0016070]		0.340185	0.617013
VC1540	multidrug resistance protein NorM, putative	norM_1	integral component of membrane [GO:0016021]; membrane [GO:0016020]; plasma membrane [GO:0005886]; antiporter activity [GO:0015297]; transmembrane transporter activity [GO:0022857]; xenobiotic transmembrane transporter activity [GO:0042910]; drug transmembrane transport [GO:0006855]; response to antibiotic [GO:0046677]; response to drug [GO:0042493]; sodium ion transport [GO:0006814]		0.395099	0.617013
VC1673	transporter, AcrB/D/F family	czcA	integral component of membrane [GO:0016021]; transmembrane transporter activity [GO:0022857]; transporter activity [GO:0005215]		-0.385427	0.617013
VC2197	flagellar hook protein FlgE	flgE	bacterial-type flagellum basal body [GO:0009425]; bacterial-type flagellum hook [GO:0009424]; structural molecule activity [GO:0005198]; bacterial-type flagellum-dependent swarming motility [GO:0071978]	vch02040 Flagellar assembly	-0.311842	0.617013
VC0505	hypothetical protein				0.41958	0.621524
VC1131	conserved hypothetical protein	mleN_1	integral component of membrane [GO:0016021]		0.450366	0.621524
VCA0327	hypothetical protein				-0.49875	0.622571
VC0896	transcriptional regulator, LysR family	gcvA_2	DNA-binding transcription factor activity [GO:0003700]; sequence-specific DNA binding [GO:0043565]; regulation of transcription, DNA-templated [GO:0006355]; transcription, DNA-templated [GO:0006351]		-0.413483	0.623459
VC1518	hypothetical protein				-0.428341	0.623459
VC2193	flagellar P-ring protein FlgI	flgI	bacterial-type flagellum basal body [GO:0009425]; bacterial-type flagellum basal body, distal rod, P ring [GO:0009428]; outer membrane-bounded periplasmic space [GO:0030288]; structural molecule activity [GO:0005198]; bacterial-type flagellum-dependent cell motility [GO:0071973]	vch02040 Flagellar assembly	-0.351246	0.623459
VCA0684	regulatory protein UhpC	uhpC_1	integral component of membrane [GO:0016021]; transmembrane transporter activity [GO:0022857]; phosphoglycerate transmembrane transport [GO:0015713]	vch02020 Two-component system	-0.57789	0.623459
VC1727	glucose-1-phosphate adenylyltransferase	glgC_1	ATP binding [GO:0005524]; glucose-1-phosphate adenylyltransferase activity [GO:0008878]; glycogen biosynthetic process [GO:0005978]	vch00500 Starch and sucrose metabolism vch00520 Amino sugar and nucleotide sugar metabolism vch01100 Metabolic pathways vch01110 Biosynthesis of secondary metabolites	-0.591203	0.626773
VC1582	conserved hypothetical protein				-0.433583	0.631634
VCA0396	hypothetical protein				-0.380406	0.631634
VCA1065	conserved hypothetical protein				0.498467	0.631634
<missing>	<missing>	<missing>	<missing>	<missing>	0	0
VC1038	uridine kinase	udk	cytoplasm [GO:0005737]; ATP binding [GO:0005524]; phosphotransferase activity, alcohol group as acceptor [GO:0016773]; uridine kinase activity [GO:0004849]; CTP salvage [GO:0044211]; nucleobase-containing small molecule interconversion [GO:0015949]; UMP salvage [GO:0044206]	vch00240 Pyrimidine metabolism vch01100 Metabolic pathways	0.391408	0.633211
VC1532	ROK family protein	nagK_1	ATP binding [GO:0005524]; N-acetylglucosamine kinase activity [GO:0045127]; zinc ion binding [GO:0008270]; N-acetylglucosamine metabolic process [GO:0006044]; peptidoglycan turnover [GO:0009254]	vch00520 Amino sugar and nucleotide sugar metabolism vch01100 Metabolic pathways	-0.393573	0.63651
VC2131	flagellar assembly protein FliH, putative	fliH	bacterial-type flagellum [GO:0009288]; cytosol [GO:0005829]; motor activity [GO:0003774]; bacterial-type flagellum-dependent cell motility [GO:0071973]	vch02040 Flagellar assembly	-0.345065	0.636974
VC1471	hypothetical protein				-0.598486	0.637063
VC1644	hypothetical protein				-0.480741	0.637546
VC1239	cobinamide kinase/cobinamide phosphate guanylyltransferase	cobP	adenosylcobinamide kinase activity [GO:0043752]; ATP binding [GO:0005524]; cobinamide kinase activity [GO:0008819]; cobinamide phosphate guanylyltransferase activity [GO:0008820]; GTP binding [GO:0005525]; cobalamin biosynthetic process [GO:0009236]	vch00860 Porphyrin and chlorophyll metabolism vch01100 Metabolic pathways	-0.405	0.639144
VCA0494	hypothetical protein, interruption				0.597783	0.640849
VC1517	hypothetical protein				-0.341388	0.641628
VC0451	conserved hypothetical protein	yggX	cytosol [GO:0005829]; iron ion binding [GO:0005506]; cellular response to oxidative stress [GO:0034599]		0.340697	0.64205
VC0352	slyX protein	slyX			0.442789	0.643013
VCA0258	hypothetical protein				0.529202	0.643013
VCA0440	hypothetical protein		integral component of membrane [GO:0016021]		-0.516084	0.643013
VC2508	ornithine carbamoyltransferase	argF	cytoplasm [GO:0005737]; amino acid binding [GO:0016597]; ornithine carbamoyltransferase activity [GO:0004585]; arginine biosynthetic process [GO:0006526]; arginine biosynthetic process via ornithine [GO:0042450]; citrulline biosynthetic process [GO:0019240]	vch00220 Arginine biosynthesis vch01100 Metabolic pathways vch01110 Biosynthesis of secondary metabolites vch01130 Biosynthesis of antibiotics vch01230 Biosynthesis of amino acids	-0.594615	0.643934
VC1890	NADH dehydrogenase	ndh	NADH dehydrogenase activity [GO:0003954]	vch00190 Oxidative phosphorylation	0.293232	0.647159
VCA0231	transcriptional regulator, AraC/XylS family	soxS	DNA-binding transcription factor activity [GO:0003700]; sequence-specific DNA binding [GO:0043565]; regulation of transcription, DNA-templated [GO:0006355]		-0.456945	0.647159
<missing>	<missing>	<missing>	<missing>	<missing>	0	0
VC1464	transcriptional repressor RstR	rstR2			-0.470411	0.649278
VC2128	flagellar hook-length control protein FliK, putative	fliK	bacterial-type flagellum hook [GO:0009424]; bacterial-type flagellum assembly [GO:0044780]	vch02040 Flagellar assembly	-0.334203	0.652773
VC0238	transferase, hexapeptide repeat family	neuO	cytosol [GO:0005829]; transferase activity [GO:0016740]		0.334672	0.663887
VC0452	A/G-specific adenine glycosylase	mutY	4 iron, 4 sulfur cluster binding [GO:0051539]; 8-oxo-7,8-dihydroguanine DNA N-glycosylase activity [GO:0034039]; adenine/guanine mispair binding [GO:0035485]; DNA N-glycosylase activity [GO:0019104]; metal ion binding [GO:0046872]; oxidized purine DNA binding [GO:0032357]; purine-specific mismatch base pair DNA N-glycosylase activity [GO:0000701]; base-excision repair [GO:0006284]; DNA repair [GO…	vch03410 Base excision repair	0.353116	0.663887
VC0668	DNA mismatch repair protein MutH	mutH	cytoplasm [GO:0005737]; DNA binding [GO:0003677]; endodeoxyribonuclease activity [GO:0004520]; DNA modification [GO:0006304]; mismatch repair [GO:0006298]	vch03430 Mismatch repair	0.444968	0.663887
VC0695	phospho-2-dehydro-3-deoxyheptonate aldolase, tyr-sensitive	aroF	cytoplasm [GO:0005737]; 3-deoxy-7-phosphoheptulonate synthase activity [GO:0003849]; aromatic amino acid family biosynthetic process [GO:0009073]; chorismate biosynthetic process [GO:0009423]	vch00400 Phenylalanine, tyrosine and tryptophan biosynthesis vch01100 Metabolic pathways vch01110 Biosynthesis of secondary metabolites vch01130 Biosynthesis of antibiotics vch01230 Biosynthesis of amino acids vch02024 Quorum sensing	0.310055	0.663887
VC0696	chorismate mutase/prephenate dehydrogenase	tyrA	cytoplasm [GO:0005737]; chorismate mutase activity [GO:0004106]; NAD+ binding [GO:0070403]; prephenate dehydrogenase (NAD+) activity [GO:0008977]; prephenate dehydrogenase (NADP+) activity [GO:0004665]; chorismate metabolic process [GO:0046417]; oxidation-reduction process [GO:0055114]; tyrosine biosynthetic process [GO:0006571]	vch00400 Phenylalanine, tyrosine and tryptophan biosynthesis vch00401 Novobiocin biosynthesis vch01100 Metabolic pathways vch01110 Biosynthesis of secondary metabolites vch01130 Biosynthesis of antibiotics vch01230 Biosynthesis of amino acids	0.282676	0.663887
VC1512	formate dehydrogenase, iron-sulfur subunit	fdhB1	formate dehydrogenase complex [GO:0009326]; formate dehydrogenase (NAD+) activity [GO:0008863]; anaerobic respiration [GO:0009061]	vch00630 Glyoxylate and dicarboxylate metabolism vch00680 Methane metabolism vch01100 Metabolic pathways vch01120 Microbial metabolism in diverse environments vch01200 Carbon metabolism	-0.434026	0.663887
VC1519	formate dehydrogenase accessory protein	fdhD	cytoplasm [GO:0005737]; formate dehydrogenase complex [GO:0009326]; formate dehydrogenase (NAD+) activity [GO:0008863]; sulfur carrier activity [GO:0097163]; sulfurtransferase activity [GO:0016783]; anaerobic respiration [GO:0009061]; Mo-molybdopterin cofactor biosynthetic process [GO:0006777]		-0.397879	0.663887
VC1726	glycogen synthase	glgA	cytosol [GO:0005829]; alpha-1,4-glucan synthase activity [GO:0033201]; glycogen (starch) synthase activity [GO:0004373]; starch synthase activity [GO:0009011]; glycogen biosynthetic process [GO:0005978]	vch00500 Starch and sucrose metabolism vch01100 Metabolic pathways vch01110 Biosynthesis of secondary metabolites	-0.531314	0.663887
VC1797	hypothetical protein				-0.578947	0.663887
VC2383	transcriptional regulator, LysR family	hdfR	DNA-binding transcription factor activity [GO:0003700]; transcription regulatory region DNA binding [GO:0044212]; regulation of transcription, DNA-templated [GO:0006355]		-0.542297	0.663887
VC2484	long-chain-fatty-acid--CoA ligase, putative		long-chain fatty acid-CoA ligase activity [GO:0004467]; fatty acid metabolic process [GO:0006631]	vch00061 Fatty acid biosynthesis vch00071 Fatty acid degradation vch01100 Metabolic pathways vch01212 Fatty acid metabolism vch02024 Quorum sensing	0.363653	0.663887
VC2721	MutT/nudix family protein	nudE	cytosol [GO:0005829]; ADP-sugar diphosphatase activity [GO:0019144]; catalytic activity [GO:0003824]; DNA repair [GO:0006281]; nucleoside phosphate metabolic process [GO:0006753]; ribose phosphate metabolic process [GO:0019693]	vch00230 Purine metabolism	0.424701	0.663887
VCA0037	conserved hypothetical protein				-0.435158	0.663887
VCA0122	hypothetical protein				-0.568264	0.663887
VCA0308	deoxyguanosinetriphosphate triphosphohydrolase-related protein	dgt_2	dGTPase activity [GO:0008832]; dGTP catabolic process [GO:0006203]		-0.321312	0.663887
VCA0408	hypothetical protein		integral component of membrane [GO:0016021]		-0.471505	0.663887
VCA0433	hypothetical protein				-0.394321	0.663887
VCA0878	integrase-related protein		DNA binding [GO:0003677]; DNA integration [GO:0015074]; DNA recombination [GO:0006310]		-0.545459	0.663887
VCA1001	transcriptional regulator, AraC/XylS family	ada	cytoplasm [GO:0005737]; DNA-binding transcription factor activity [GO:0003700]; sequence-specific DNA binding [GO:0043565]; regulation of transcription, DNA-templated [GO:0006355]		0.49501	0.663887
VCA1085	conserved hypothetical protein		cell morphogenesis [GO:0000902]		-0.440842	0.665412
VC1816	hypothetical protein		DNA binding [GO:0003677]		0.469161	0.669206
VCA0118	hypothetical protein	vasI			-0.506987	0.669206
VCA0706	phosphoglycerate transport regulatory protein PgtC, putative	pgtC	outer membrane-bounded periplasmic space [GO:0030288]; thiamine binding [GO:0030975]; thiamine pyrophosphate binding [GO:0030976]; thiamine transport [GO:0015888]	vch02020 Two-component system	-0.452841	0.669846
VC1271	hypothetical protein		integral component of membrane [GO:0016021]		0.493142	0.673702
VCA0547	hypothetical protein				-0.416006	0.67493
<missing>	<missing>	<missing>	<missing>	<missing>	0	0
VC2454	GGDEF family protein	dosC_1	integral component of membrane [GO:0016021]; signal transduction [GO:0007165]	vch05111 Biofilm formation - Vibrio cholerae	0.372363	0.676759
VCA0774	UDP-glucose 4-epimerase	galE	cytosol [GO:0005829]; UDP-glucose 4-epimerase activity [GO:0003978]; galactose catabolic process [GO:0019388]; galactose catabolic process via UDP-galactose [GO:0033499]; galactose metabolic process [GO:0006012]	vch00052 Galactose metabolism vch00520 Amino sugar and nucleotide sugar metabolism vch01100 Metabolic pathways	-0.299455	0.676759
VC1629	conserved hypothetical protein	ftsX	integral component of membrane [GO:0016021]; plasma membrane [GO:0005886]		0.442916	0.67693
VCA0977	ABC transporter, ATP-binding protein	gsiA_3	ATP binding [GO:0005524]; ATPase activity [GO:0016887]; ATPase-coupled transmembrane transporter activity [GO:0042626]; peptide transport [GO:0015833]	vch01501 beta-Lactam resistance vch02010 ABC transporters vch02024 Quorum sensing	-0.513182	0.67693
VC1604	response regulator	citT	cytoplasm [GO:0005737]; DNA binding [GO:0003677]; DNA-binding transcription factor activity [GO:0003700]; phosphorelay response regulator activity [GO:0000156]; phosphorelay signal transduction system [GO:0000160]		-0.479201	0.68338
VC0673	conserved hypothetical protein		integral component of membrane [GO:0016021]; plasma membrane [GO:0005886]		-0.29926	0.683602
VC2089	succinate dehydrogenase, flavoprotein subunit	sdhA	plasma membrane [GO:0005886]; plasma membrane succinate dehydrogenase complex [GO:0045282]; electron transfer activity [GO:0009055]; flavin adenine dinucleotide binding [GO:0050660]; oxidoreductase activity [GO:0016491]; succinate dehydrogenase (ubiquinone) activity [GO:0008177]; succinate dehydrogenase activity [GO:0000104]; anaerobic respiration [GO:0009061]; tricarboxylic acid cycle [GO:000609…	vch00020 Citrate cycle (TCA cycle) vch00190 Oxidative phosphorylation vch00650 Butanoate metabolism vch01100 Metabolic pathways vch01110 Biosynthesis of secondary metabolites vch01120 Microbial metabolism in diverse environments vch01130 Biosynthesis of antibiotics vch01200 Carbon metabolism	-0.45537	0.683602
<missing>	<missing>	<missing>	<missing>	<missing>	0	0
VC0192	transcriptional regulator, AraC/XylS family	rhaS	cytoplasm [GO:0005737]; DNA-binding transcription factor activity [GO:0003700]; sequence-specific DNA binding [GO:0043565]; regulation of transcription, DNA-templated [GO:0006355]		0.434432	0.683953
VC0987	ferrochelatase	hemH	cytoplasm [GO:0005737]; ferrochelatase activity [GO:0004325]; metal ion binding [GO:0046872]; heme biosynthetic process [GO:0006783]; porphyrin-containing compound biosynthetic process [GO:0006779]	vch00860 Porphyrin and chlorophyll metabolism vch01100 Metabolic pathways vch01110 Biosynthesis of secondary metabolites	-0.340749	0.683953
VC1155	response regulator	hupR1_2	cytosol [GO:0005829]; protein-DNA complex [GO:0032993]; DNA-binding transcription activator activity [GO:0001216]; DNA-binding transcription factor activity [GO:0003700]; phosphorelay response regulator activity [GO:0000156]; transcription regulatory region sequence-specific DNA binding [GO:0000976]; phosphorelay signal transduction system [GO:0000160]		-0.458094	0.683953
VC1267	hypothetical protein				0.343888	0.683953
VC1301	serine transporter	sdaC_1	integral component of membrane [GO:0016021]; L-serine transmembrane transporter activity [GO:0015194]; L-serine transport [GO:0015825]		-0.466803	0.683953
VC1381	hypothetical protein				0.475605	0.683953
VC1677	phage shock protein B	pspB	integral component of membrane [GO:0016021]; phage shock [GO:0009271]; regulation of transcription, DNA-templated [GO:0006355]		-0.544861	0.683953
VC2310	conserved hypothetical protein	csdE			0.459728	0.683953
VC2695	rRNA methylase, SpoU family	trmL_1	cytoplasm [GO:0005737]; RNA binding [GO:0003723]; S-adenosylmethionine-dependent methyltransferase activity [GO:0008757]; tRNA methyltransferase activity [GO:0008175]; rRNA modification [GO:0000154]; wobble position cytosine ribose methylation [GO:0002131]; wobble position uridine ribose methylation [GO:0002132]		0.390945	0.683953
VCA0569	conserved hypothetical protein	vxrE			-0.433337	0.683953
VCA0627	rRNA methylase, putative	trmL_2	cytosol [GO:0005829]; RNA binding [GO:0003723]; tRNA (cytosine-2'-O-)-methyltransferase activity [GO:0052666]; tRNA (uracil-2'-O-)-methyltransferase activity [GO:0052665]; rRNA modification [GO:0000154]; tRNA nucleoside ribose methylation [GO:0002128]		0.466061	0.683953
VCA1098	ABC transporter, periplasmic substrate-binding protein	nikA	ATP-binding cassette (ABC) transporter complex [GO:0043190]; outer membrane-bounded periplasmic space [GO:0030288]; ATPase-coupled transmembrane transporter activity [GO:0042626]; peptide transmembrane transporter activity [GO:1904680]; peptide transport [GO:0015833]	vch02024 Quorum sensing	0.496088	0.683953
<missing>	<missing>	<missing>	<missing>	<missing>	0	0
<missing>	<missing>	<missing>	<missing>	<missing>	0	0
VC0386	phosphoadenosine phosphosulfate reductase	cysH	cytoplasm [GO:0005737]; phosphoadenylyl-sulfate reductase (thioredoxin) activity [GO:0004604]; hydrogen sulfide biosynthetic process [GO:0070814]; sulfate assimilation, phosphoadenylyl sulfate reduction by phosphoadenylyl-sulfate reductase (thioredoxin) [GO:0019379]; sulfur compound metabolic process [GO:0006790]	vch00920 Sulfur metabolism vch01100 Metabolic pathways vch01120 Microbial metabolism in diverse environments	0.424511	0.689731
VC0657	ribosomal-protein-alanine acetyltransferase	rimI	peptide alpha-N-acetyltransferase activity [GO:0004596]; ribosomal-protein-alanine N-acetyltransferase activity [GO:0008999]; transferase activity, transferring acyl groups other than amino-acyl groups [GO:0016747]; N-terminal peptidyl-alanine acetylation [GO:0017189]; N-terminal protein amino acid acetylation [GO:0006474]		0.416695	0.689731
VC0732	transcriptional regulator, LysR family	oxyR_1	DNA binding [GO:0003677]; DNA-binding transcription factor activity [GO:0003700]; regulation of transcription, DNA-templated [GO:0006355]		0.379171	0.689731
VC1325	galactoside ABC transporter, periplasmic D-galactose/D-glucose-binding protein	mglB	outer membrane-bounded periplasmic space [GO:0030288]; carbohydrate binding [GO:0030246]	vch02010 ABC transporters vch02030 Bacterial chemotaxis	-0.54791	0.689731
VC1873	conserved hypothetical protein				-0.561168	0.689731
VCA0594	hemolysin	hlx			-0.328649	0.689731
<missing>	<missing>	<missing>	<missing>	<missing>	0	0
<missing>	<missing>	<missing>	<missing>	<missing>	0	0
VC0561	ribosomal protein S16	rpsP	cytosolic small ribosomal subunit [GO:0022627]; small ribosomal subunit [GO:0015935]; structural constituent of ribosome [GO:0003735]; translation [GO:0006412]	vch03010 Ribosome	0.311099	0.693384
VC2095	phosphoglucomutase	pgm_2	cytosol [GO:0005829]; magnesium ion binding [GO:0000287]; phosphoglucomutase activity [GO:0004614]; carbohydrate metabolic process [GO:0005975]; galactose catabolic process [GO:0019388]; glucose metabolic process [GO:0006006]; glycogen biosynthetic process [GO:0005978]	vch00010 Glycolysis / Gluconeogenesis vch00030 Pentose phosphate pathway vch00052 Galactose metabolism vch00230 Purine metabolism vch00500 Starch and sucrose metabolism vch00520 Amino sugar and nucleotide sugar metabolism vch00521 Streptomycin biosynthesis vch01100 Metabolic pathways vch01110 Biosynthesis of secondary metabolites vch01120 Microbial metabolism in diverse environments vch01130 Bios…	-0.321042	0.693384
VC2208	hypothetical protein				-0.414951	0.693384
VC2621	extracellular nuclease-related protein	xds	integral component of membrane [GO:0016021]		-0.406415	0.693384
VCA0111	hypothetical protein	vasB			-0.475188	0.693384
VCA0157	NADH dehydrogenase, putative	mrpA	integral component of membrane [GO:0016021]; NADH dehydrogenase activity [GO:0003954]		-0.497941	0.693384
VCA0307	hypothetical protein		endonuclease activity [GO:0004519]; nucleic acid binding [GO:0003676]		-0.334668	0.693384
VCA0313	MutT/nudix family protein	ytkD	catalytic activity [GO:0003824]; hydrolase activity [GO:0016787]; DNA repair [GO:0006281]		-0.340449	0.693384
VCA0409	hypothetical protein				-0.353185	0.693384
VCA0577	hypothetical protein				-0.557252	0.693384
VCA0734	hypothetical protein				0.349182	0.693384
VCA0767	transcriptional regulator, TetR family	ttgR	DNA binding [GO:0003677]; DNA-binding transcription factor activity [GO:0003700]; regulation of transcription, DNA-templated [GO:0006355]		0.403138	0.693384
<missing>	<missing>	<missing>	<missing>	<missing>	0	0
VC0076	universal stress protein A	uspA	cytoplasm [GO:0005737]		-0.458214	0.694126
VC0086	tatA protein	tatA_1	integral component of plasma membrane [GO:0005887]; TAT protein transport complex [GO:0033281]; protein transmembrane transporter activity [GO:0008320]; protein secretion [GO:0009306]; protein transport by the Tat complex [GO:0043953]	vch03060 Protein export vch03070 Bacterial secretion system	0.313369	0.694126
VC0533	lipoprotein NlpD	nlpD	cell division site [GO:0032153]; cell outer membrane [GO:0009279]; metalloendopeptidase activity [GO:0004222]; septum digestion after cytokinesis [GO:0000920]		-0.411095	0.694126
VC1366	exsB protein	queC	ATP binding [GO:0005524]; ligase activity, forming carbon-nitrogen bonds [GO:0016879]; zinc ion binding [GO:0008270]; queuosine biosynthetic process [GO:0008616]	vch00790 Folate biosynthesis vch01100 Metabolic pathways	0.338488	0.694126
VC1831	sensor histidine kinase	luxQ_2	integral component of plasma membrane [GO:0005887]; histidine phosphotransfer kinase activity [GO:0009927]; phosphorelay sensor kinase activity [GO:0000155]; protein histidine kinase activity [GO:0004673]; phosphorelay signal transduction system [GO:0000160]; protein autophosphorylation [GO:0046777]		-0.41567	0.694126
VC2057	heme exporter protein A	ccmA	plasma membrane [GO:0005886]; ATP binding [GO:0005524]; ATPase activity [GO:0016887]; ATPase-coupled heme transmembrane transporter activity [GO:0015439]; heme transporter activity [GO:0015232]; cytochrome complex assembly [GO:0017004]; heme transport [GO:0015886]	vch02010 ABC transporters	-0.343121	0.694126
VC2071	hypothetical protein				0.49568	0.694126
VC2600	conserved hypothetical protein	yejM_2	integral component of membrane [GO:0016021]; plasma membrane [GO:0005886]; sulfuric ester hydrolase activity [GO:0008484]		0.417613	0.694126
VC2637	peroxiredoxin family protein/glutaredoxin		cell [GO:0005623]; cytoplasm [GO:0005737]; electron transfer activity [GO:0009055]; protein disulfide oxidoreductase activity [GO:0015035]; thioredoxin peroxidase activity [GO:0008379]; cell redox homeostasis [GO:0045454]; cellular response to oxidative stress [GO:0034599]; hydrogen peroxide catabolic process [GO:0042744]		0.476446	0.694126
VCA0025	transporter, NadC family	sdcS_3	integral component of membrane [GO:0016021]; identical protein binding [GO:0042802]; transmembrane transporter activity [GO:0022857]; transporter activity [GO:0005215]		-0.377053	0.694126
VCA0124	hypothetical protein	tsiV3	identical protein binding [GO:0042802]		-0.373401	0.694126
VCA0439	microcin immunity protein MccF	mccF_2	bacteriocin immunity [GO:0030153]		-0.469418	0.694126
VCA0691	acetoacetyl-CoA reductase	phaB	cytoplasm [GO:0005737]; acetoacetyl-CoA reductase activity [GO:0018454]; fatty acid biosynthetic process [GO:0006633]; poly-hydroxybutyrate biosynthetic process [GO:0042619]	vch00630 Glyoxylate and dicarboxylate metabolism vch00650 Butanoate metabolism vch01120 Microbial metabolism in diverse environments vch01200 Carbon metabolism	-0.483263	0.694126
VCA0859	oxidoreductase, aldo/keto reductase 2 family	ydhF	cytosol [GO:0005829]; oxidoreductase activity [GO:0016491]		0.311007	0.694126
VCA0285	hypothetical protein	tseH			-0.443492	0.696188
<missing>	<missing>	<missing>	<missing>	<missing>	0	0
VC2530	sigma-54 modulation protein, putative	hpf	cytosolic small ribosomal subunit [GO:0022627]; ribosomal small subunit binding [GO:0043024]; ribosome binding [GO:0043022]; negative regulation of translational elongation [GO:0045900]; primary metabolic process [GO:0044238]		-0.344447	0.697857
<missing>	<missing>	<missing>	<missing>	<missing>	0	0
VC1577	hypothetical protein	lpxM_1	integral component of membrane [GO:0016021]; transferase activity [GO:0016740]		0.378241	0.698634
VCA0963	hypothetical protein		integral component of membrane [GO:0016021]		0.37218	0.698634
VC0106	conserved hypothetical protein	ypeA_2	N-acetyltransferase activity [GO:0008080]		-0.545123	0.698697
VC0492	hypothetical protein				-0.330522	0.698697
VC1025	molybdenum cofactor biosynthesis protein B	moaB	cytosol [GO:0005829]; catalytic activity [GO:0003824]; Mo-molybdopterin cofactor biosynthetic process [GO:0006777]	vch00790 Folate biosynthesis vch01100 Metabolic pathways	0.343068	0.698697
<missing>	<missing>	<missing>	<missing>	<missing>	0	0
<missing>	<missing>	<missing>	<missing>	<missing>	0	0
VC0060	crcB protein	crcB	integral component of plasma membrane [GO:0005887]; fluoride transmembrane transporter activity [GO:1903425]; fluoride transmembrane transport [GO:1903424]		0.405683	0.699847
VC0151	pyridine nucleotide-disulfide oxidoreductase, class I	sthA	cell [GO:0005623]; cytoplasm [GO:0005737]; electron transfer activity [GO:0009055]; flavin adenine dinucleotide binding [GO:0050660]; NAD(P)+ transhydrogenase (B-specific) activity [GO:0003957]; cell redox homeostasis [GO:0045454]; NADP metabolic process [GO:0006739]	vch00760 Nicotinate and nicotinamide metabolism vch01100 Metabolic pathways	-0.434408	0.699847
VC0493	hypothetical protein				-0.313658	0.699847
VC0622	sensory box sensor histidine kinase/response regulator	torS_1	integral component of membrane [GO:0016021]; ATP binding [GO:0005524]; phosphorelay response regulator activity [GO:0000156]; phosphorelay sensor kinase activity [GO:0000155]; phosphorelay signal transduction system [GO:0000160]		-0.305641	0.699847
VC1026	molybdenum cofactor biosynthesis protein C	moaC	catalytic activity [GO:0003824]; cyclic pyranopterin monophosphate synthase activity [GO:0061799]; Mo-molybdopterin cofactor biosynthetic process [GO:0006777]	vch00790 Folate biosynthesis vch01100 Metabolic pathways vch04122 Sulfur relay system	0.33476	0.699847
VC1205	imidazolonepropionase	hutI	cytoplasm [GO:0005737]; hydrolase activity, acting on carbon-nitrogen (but not peptide) bonds, in cyclic amides [GO:0016812]; imidazolonepropionase activity [GO:0050480]; iron ion binding [GO:0005506]; zinc ion binding [GO:0008270]; histidine catabolic process [GO:0006548]; histidine catabolic process to glutamate and formamide [GO:0019556]; histidine catabolic process to glutamate and formate [G…	vch00340 Histidine metabolism vch01100 Metabolic pathways	-0.521291	0.699847
VC1285	conserved hypothetical protein	chbG	deacetylase activity [GO:0019213]; hydrolase activity, acting on carbon-nitrogen (but not peptide) bonds, in linear amides [GO:0016811]; metal ion binding [GO:0046872]; polysaccharide catabolic process [GO:0000272]		-0.407745	0.699847
VC1334	conserved hypothetical protein			vch02020 Two-component system	-0.536587	0.699847
VC1469	phage replication protein Cri		DNA replication [GO:0006260]; plasmid maintenance [GO:0006276]		0.535519	0.699847
VC1687	conserved hypothetical protein	ppaC	cytoplasm [GO:0005737]; exopolyphosphatase activity [GO:0004309]; metal ion binding [GO:0046872]; polyphosphate catabolic process [GO:0006798]	vch00190 Oxidative phosphorylation	0.352009	0.699847
VC1845	Holliday junction DNA helicase RuvB	ruvB	ATP binding [GO:0005524]; DNA binding [GO:0003677]; four-way junction helicase activity [GO:0009378]; DNA recombination [GO:0006310]; DNA repair [GO:0006281]; SOS response [GO:0009432]	vch03440 Homologous recombination	0.324311	0.699847
VC1951	cytochrome c-type protein YecK	torY	Gram-negative-bacterium-type cell wall [GO:0009276]; integral component of membrane [GO:0016021]; plasma membrane [GO:0005886]; electron transfer activity [GO:0009055]; heme binding [GO:0020037]; iron ion binding [GO:0005506]; anaerobic respiration [GO:0009061]		0.30507	0.699847
VC1991	hypothetical protein				-0.415526	0.699847
VC2091	succinate dehydrogenase, cytochrome b556 subunit	sdhC	integral component of membrane [GO:0016021]; plasma membrane [GO:0005886]; plasma membrane succinate dehydrogenase complex [GO:0045282]; electron transfer activity [GO:0009055]; metal ion binding [GO:0046872]; succinate dehydrogenase activity [GO:0000104]; tricarboxylic acid cycle [GO:0006099]	vch00020 Citrate cycle (TCA cycle) vch00190 Oxidative phosphorylation vch00650 Butanoate metabolism vch01100 Metabolic pathways vch01110 Biosynthesis of secondary metabolites vch01120 Microbial metabolism in diverse environments vch01130 Biosynthesis of antibiotics vch01200 Carbon metabolism	-0.46973	0.699847
VC2126	flagellar motor switch protein FliM	fliM	bacterial-type flagellum [GO:0009288]; bacterial-type flagellum basal body [GO:0009425]; plasma membrane [GO:0005886]; motor activity [GO:0003774]; bacterial-type flagellum-dependent cell motility [GO:0071973]; positive chemotaxis [GO:0050918]	vch02030 Bacterial chemotaxis vch02040 Flagellar assembly	-0.30514	0.699847
VC2135	flagellar regulatory protein C	zraR_3	protein-DNA complex [GO:0032993]; ATP binding [GO:0005524]; DNA-binding transcription activator activity [GO:0001216]; transcription factor binding [GO:0008134]; transcription regulatory region sequence-specific DNA binding [GO:0000976]; phosphorelay signal transduction system [GO:0000160]	vch02020 Two-component system vch05111 Biofilm formation - Vibrio cholerae	-0.318165	0.699847
VC2205	hypothetical protein		bacterial-type flagellum assembly [GO:0044780]	vch02040 Flagellar assembly	-0.299356	0.699847
VC2490	2-isopropylmalate synthase	leuA	cytosol [GO:0005829]; 2-isopropylmalate synthase activity [GO:0003852]; leucine biosynthetic process [GO:0009098]	vch00290 Valine, leucine and isoleucine biosynthesis vch00620 Pyruvate metabolism vch01100 Metabolic pathways vch01110 Biosynthesis of secondary metabolites vch01210 2-Oxocarboxylic acid metabolism vch01230 Biosynthesis of amino acids	0.323013	0.699847
VC2564	ATP-dependent RNA helicase DbpA	dbpA	ATP binding [GO:0005524]; RNA binding [GO:0003723]; RNA helicase activity [GO:0003724]		0.339629	0.699847
VCA0137	glycerol-3-phosphate transporter	glpT	integral component of membrane [GO:0016021]; glycerol-3-phosphate transmembrane transporter activity [GO:0015169]; glycerol-3-phosphate transmembrane transport [GO:0015794]		-0.499765	0.699847
VCA0277	glycine cleavage system H protein	gcvH	glycine cleavage complex [GO:0005960]; catalytic activity [GO:0003824]; cellular amino acid metabolic process [GO:0006520]; glycine decarboxylation via glycine cleavage system [GO:0019464]	vch00260 Glycine, serine and threonine metabolism vch00630 Glyoxylate and dicarboxylate metabolism vch01100 Metabolic pathways vch01110 Biosynthesis of secondary metabolites vch01130 Biosynthesis of antibiotics vch01200 Carbon metabolism	-0.506625	0.699847
VCA0309	conserved hypothetical protein		endonuclease activity [GO:0004519]; nucleic acid binding [GO:0003676]		-0.322602	0.699847
VCA0318	conserved hypothetical protein		N-acetyltransferase activity [GO:0008080]		-0.350736	0.699847
VCA0357	hypothetical protein				-0.480535	0.699847
VCA0395	conserved hypothetical protein	phzF	isomerase activity [GO:0016853]; biosynthetic process [GO:0009058]		-0.375466	0.699847
VCA0415	conserved hypothetical protein				-0.439789	0.699847
VCA0870	D-alanyl-D-alanine endopeptidase	pbpG	endopeptidase activity [GO:0004175]; serine-type D-Ala-D-Ala carboxypeptidase activity [GO:0009002]; peptidoglycan biosynthetic process [GO:0009252]		-0.36121	0.699847
VCA1005	transcriptional regulator, MarR family	ohrR	DNA-binding transcription factor activity [GO:0003700]; transcription regulatory region DNA binding [GO:0044212]; regulation of transcription, DNA-templated [GO:0006355]		0.492551	0.699847
VCA1063	ornithine decarboxylase, inducible	speF	cytosol [GO:0005829]; carboxy-lyase activity [GO:0016831]; ornithine decarboxylase activity [GO:0004586]; pyridoxal phosphate binding [GO:0030170]; cellular amino acid metabolic process [GO:0006520]; spermidine biosynthetic process [GO:0008295]	vch00330 Arginine and proline metabolism vch00480 Glutathione metabolism vch01100 Metabolic pathways vch01110 Biosynthesis of secondary metabolites vch01130 Biosynthesis of antibiotics	0.505808	0.699847
VC2210	vibriobactin utilization protein ViuB	viuB	cell [GO:0005623]; cytoplasm [GO:0005737]; FAD binding [GO:0071949]; ferric-chelate reductase (NADPH) activity [GO:0052851]; cellular response to iron ion starvation [GO:0010106]; iron import into cell [GO:0033212]; siderophore transport [GO:0015891]; vibriobactin metabolic process [GO:0019536]		-0.351595	0.700713
VCA1038	amino acid ABC transporter, permease protein	yecS	ATP-binding cassette (ABC) transporter complex [GO:0043190]; plasma membrane [GO:0005886]; ATPase-coupled amino acid transmembrane transporter activity [GO:0015424]; amino acid transport [GO:0006865]		-0.44351	0.700713
VC0486	transcriptional regulator, DeoR family	srlR	DNA binding [GO:0003677]; DNA-binding transcription factor activity [GO:0003700]; regulation of transcription, DNA-templated [GO:0006355]		0.41437	0.704838
VC0575	ubiquinol--cytochrome c reductase, cytochrome c1	fbcH	integral component of membrane [GO:0016021]; plasma membrane respiratory chain complex III [GO:0045276]; electron transfer activity [GO:0009055]; heme binding [GO:0020037]; ubiquinol-cytochrome-c reductase activity [GO:0008121]	vch00190 Oxidative phosphorylation vch01100 Metabolic pathways vch02020 Two-component system	-0.355126	0.704838
VC0745	inositol monophosphate family protein	suhB	catalytic activity [GO:0003824]; inositol monophosphate 1-phosphatase activity [GO:0008934]; inositol monophosphate 3-phosphatase activity [GO:0052832]; inositol monophosphate 4-phosphatase activity [GO:0052833]; metal ion binding [GO:0046872]; inositol metabolic process [GO:0006020]; inositol phosphate dephosphorylation [GO:0046855]; phosphatidylinositol phosphorylation [GO:0046854]; signal tran…	vch00521 Streptomycin biosynthesis vch00562 Inositol phosphate metabolism vch01100 Metabolic pathways	0.305018	0.704838
VC0784	sodium/alanine symporter	acp	integral component of membrane [GO:0016021]; plasma membrane [GO:0005886]; alanine:sodium symporter activity [GO:0015655]; L-alanine transport [GO:0015808]		-0.483586	0.704838
VC0871	hypothetical protein				-0.388777	0.704838
VC0897	conserved hypothetical protein		integral component of membrane [GO:0016021]		-0.423383	0.704838
VC1338	aconitate hydratase 1	acnM	cytosol [GO:0005829]; 4 iron, 4 sulfur cluster binding [GO:0051539]; aconitate hydratase activity [GO:0003994]; citrate dehydratase activity [GO:0047780]; citrate metabolic process [GO:0006101]; propionate metabolic process, methylcitrate cycle [GO:0019679]; tricarboxylic acid cycle [GO:0006099]	vch00640 Propanoate metabolism	-0.412877	0.704838
VC1365	conserved hypothetical protein	queE	4 iron, 4 sulfur cluster binding [GO:0051539]; carbon-nitrogen lyase activity [GO:0016840]; magnesium ion binding [GO:0000287]; S-adenosyl-L-methionine binding [GO:1904047]; queuosine biosynthetic process [GO:0008616]	vch00790 Folate biosynthesis vch01100 Metabolic pathways	0.296371	0.704838
VC1422	sodium/alanine symporter	alsT_1	integral component of membrane [GO:0016021]; plasma membrane [GO:0005886]; alanine:sodium symporter activity [GO:0015655]; L-alanine transport [GO:0015808]		0.368455	0.704838
VC1432	conserved hypothetical protein	ttcA	cytoplasm [GO:0005737]; 4 iron, 4 sulfur cluster binding [GO:0051539]; ATP binding [GO:0005524]; magnesium ion binding [GO:0000287]; sulfurtransferase activity [GO:0016783]; tRNA binding [GO:0000049]; tRNA thio-modification [GO:0034227]		0.317038	0.704838
VC1440	cytochrome c oxidase, subunit CcoQ		integral component of membrane [GO:0016021]; cytochrome-c oxidase activity [GO:0004129]	vch00190 Oxidative phosphorylation vch01100 Metabolic pathways vch02020 Two-component system	-0.376546	0.704838
VC1449	hypothetical protein				0.474979	0.704838
VC1940	conserved hypothetical protein		cytoplasm [GO:0005737]; magnesium ion binding [GO:0000287]; phosphatase activity [GO:0016791]; phosphoserine phosphatase activity [GO:0004647]; dephosphorylation [GO:0016311]; L-serine biosynthetic process [GO:0006564]		0.383258	0.704838
VC2747	hypothetical protein				-0.458421	0.704838
VC2772	ParB family protein	parB	chromosome [GO:0005694]; DNA binding [GO:0003677]; chromosome segregation [GO:0007059]; positive regulation of sporulation resulting in formation of a cellular spore [GO:0045881]		0.271699	0.704838
VCA0061	ATP-dependent RNA helicase, DEAD box family	rhlE_2	ATP binding [GO:0005524]; RNA binding [GO:0003723]; RNA helicase activity [GO:0003724]; RNA metabolic process [GO:0016070]		0.341124	0.704838
VCA0161	tryptophanase	tnaA	tryptophanase activity [GO:0009034]; cellular amino acid metabolic process [GO:0006520]	vch00380 Tryptophan metabolism	-0.539223	0.704838
VCA0380	hypothetical protein				-0.467273	0.704838
VCA0574	conserved hypothetical protein		ATP binding [GO:0005524]; cofactor binding [GO:0048037]; N-acetyltransferase activity [GO:0008080]		-0.436323	0.704838
VCA0773	methyl-accepting chemotaxis protein	mcpQ_6	integral component of membrane [GO:0016021]; signaling receptor activity [GO:0038023]; transmembrane signaling receptor activity [GO:0004888]; chemotaxis [GO:0006935]; signal transduction [GO:0007165]	vch02020 Two-component system vch02030 Bacterial chemotaxis	0.462627	0.704838
VCA0904	permease	dsdX	integral component of plasma membrane [GO:0005887]; gluconate transmembrane transporter activity [GO:0015128]; transmembrane transporter activity [GO:0022857]		-0.447788	0.704838
VCA0310	hypothetical protein		integral component of membrane [GO:0016021]		-0.322837	0.705383
VCA0759	arginine ABC transporter, periplasmic arginine-binding protein	artI_1	membrane [GO:0016020]; outer membrane-bounded periplasmic space [GO:0030288]; L-arginine transmembrane transporter activity [GO:0061459]; ligand-gated ion channel activity [GO:0015276]; arginine transport [GO:0015809]	vch02010 ABC transporters	-0.521271	0.708829
VC0722	exopolyphosphatase	ppx	plasma membrane [GO:0005886]; exopolyphosphatase activity [GO:0004309]; pyrophosphatase activity [GO:0016462]; phosphorus metabolic process [GO:0006793]; polyphosphate catabolic process [GO:0006798]	vch00230 Purine metabolism	-0.34761	0.709927
VC1854	ompT protein	ompH	membrane [GO:0016020]; porin activity [GO:0015288]	vch05111 Biofilm formation - Vibrio cholerae	-0.471128	0.709927
VC2008	pyruvate kinase II	pykA_1	cytoplasm [GO:0005737]; cytosol [GO:0005829]; kinase activity [GO:0016301]; magnesium ion binding [GO:0000287]; potassium ion binding [GO:0030955]; pyruvate kinase activity [GO:0004743]; glycolytic process [GO:0006096]	vch00010 Glycolysis / Gluconeogenesis vch00230 Purine metabolism vch00620 Pyruvate metabolism vch01100 Metabolic pathways vch01110 Biosynthesis of secondary metabolites vch01120 Microbial metabolism in diverse environments vch01130 Biosynthesis of antibiotics vch01200 Carbon metabolism vch01230 Biosynthesis of amino acids	-0.368637	0.709927
VC0216	methyl-accepting chemotaxis protein	mcpP_6	integral component of membrane [GO:0016021]; signaling receptor activity [GO:0038023]; transmembrane signaling receptor activity [GO:0004888]; chemotaxis [GO:0006935]; signal transduction [GO:0007165]	vch02020 Two-component system vch02030 Bacterial chemotaxis	-0.408584	0.710111
VC1799	hypothetical protein		nucleic acid binding [GO:0003676]; DNA integration [GO:0015074]		-0.428223	0.710111
VCA0397	hypothetical protein		integral component of membrane [GO:0016021]		-0.328434	0.710111
VCA0690	acetyl-CoA acetyltransferase	phaA	acetyl-CoA C-acetyltransferase activity [GO:0003985]; acetyl-CoA C-acyltransferase activity [GO:0003988]; fatty acid beta-oxidation [GO:0006635]; fatty acid metabolic process [GO:0006631]	vch00071 Fatty acid degradation vch00280 Valine, leucine and isoleucine degradation vch00310 Lysine degradation vch00362 Benzoate degradation vch00380 Tryptophan metabolism vch00620 Pyruvate metabolism vch00630 Glyoxylate and dicarboxylate metabolism vch00640 Propanoate metabolism vch00650 Butanoate metabolism vch00900 Terpenoid backbone biosynthesis vch01100 Metabolic pathways vch01110 Biosynthe…	-0.454944	0.710691
VCA0950	hypothetical protein		integral component of membrane [GO:0016021]		-0.348547	0.710691
VC1779	C4-dicarboxylate-binding periplasmic protein	siaP	outer membrane-bounded periplasmic space [GO:0030288]; C4-dicarboxylate transport [GO:0015740]; carbohydrate transport [GO:0008643]; transmembrane transport [GO:0055085]		-0.524284	0.712188
VC1936	phosphatidate cytidylyltransferase, putative	cdsA_1	integral component of membrane [GO:0016021]; plasma membrane [GO:0005886]; phosphatidate cytidylyltransferase activity [GO:0004605]; CDP-diacylglycerol biosynthetic process [GO:0016024]; peptidoglycan-based cell wall biogenesis [GO:0009273]; phospholipid biosynthetic process [GO:0008654]	vch00564 Glycerophospholipid metabolism vch01100 Metabolic pathways vch01110 Biosynthesis of secondary metabolites	0.338545	0.712188
VC0490	conserved hypothetical protein				-0.276286	0.712319
VC1946	hypothetical protein				-0.527467	0.713816
VC2007	transcriptional regulator, ROK family	nagC_2	DNA binding [GO:0003677]; DNA-binding transcription factor activity [GO:0003700]; metal ion binding [GO:0046872]; regulation of transcription, DNA-templated [GO:0006355]; transcription, DNA-templated [GO:0006351]		-0.321943	0.713816
VC1546	TonB system transport protein ExbB2		integral component of plasma membrane [GO:0005887]; transporter activity [GO:0005215]; protein import [GO:0017038]		-0.345149	0.715709
<missing>	<missing>	<missing>	<missing>	<missing>	0	0
VC1059	oxidoreductase, short-chain dehydrogenase/reductase family	yciK	cytosol [GO:0005829]; oxidoreductase activity [GO:0016491]; oxidation-reduction process [GO:0055114]		-0.326416	0.716854
VC2655	lysyl-tRNA synthetase-related protein	epmA	cytosol [GO:0005829]; acid-ammonia (or amide) ligase activity [GO:0016880]; ATP binding [GO:0005524]; lysine-tRNA ligase activity [GO:0004824]; tRNA binding [GO:0000049]; lysyl-tRNA aminoacylation [GO:0006430]; protein-lysine lysylation [GO:0071915]		0.362479	0.716854
VCA0587	conserved hypothetical protein		metal ion binding [GO:0046872]		0.419005	0.717092
<missing>	<missing>	<missing>	<missing>	<missing>	0	0
VCA1002	AzlC family protein	ygaZ	integral component of membrane [GO:0016021]; plasma membrane [GO:0005886]; amino acid transmembrane transporter activity [GO:0015171]; efflux transmembrane transporter activity [GO:0015562]; L-valine transmembrane transporter activity [GO:0005304]; amino acid transport [GO:0006865]		-0.462728	0.71754
VC2053	cytochrome c-type biogenesis protein CcmE	ccmE	integral component of membrane [GO:0016021]; plasma membrane [GO:0005886]; catalytic activity [GO:0003824]; heme binding [GO:0020037]; metal ion binding [GO:0046872]; cytochrome complex assembly [GO:0017004]; protein-heme linkage [GO:0017003]		-0.350373	0.718232
VC2054	heme exporter protein D		integral component of membrane [GO:0016021]; intrinsic component of the cytoplasmic side of the plasma membrane [GO:0031235]; heme transporter activity [GO:0015232]; cytochrome complex assembly [GO:0017004]; heme transport [GO:0015886]	vch02010 ABC transporters	-0.411014	0.718232
VC0502	type IV pilin, putative		integral component of membrane [GO:0016021]; pilus [GO:0009289]; structural molecule activity [GO:0005198]; cell projection organization [GO:0030030]		-0.352396	0.719591
VC1926	C4-dicarboxylate transport transcriptional regulatory protein	dctD_1	ATP binding [GO:0005524]; phosphorelay response regulator activity [GO:0000156]; sequence-specific DNA binding [GO:0043565]; transcription factor binding [GO:0008134]; C4-dicarboxylate transport [GO:0015740]; phosphorelay signal transduction system [GO:0000160]; regulation of transcription, DNA-templated [GO:0006355]	vch02020 Two-component system	-0.491007	0.719591
VCA1071	sodium/proline symporter	putP	integral component of membrane [GO:0016021]; plasma membrane [GO:0005886]; proline:sodium symporter activity [GO:0005298]; sodium ion binding [GO:0031402]; proline transmembrane transport [GO:0035524]; proline transport [GO:0015824]		-0.320576	0.719591
VC0285	4-hydroxy-2-oxoglutarate aldolase/2-deydro-3-deoxyphosphogluconate aldolase	eda	2-dehydro-3-deoxy-phosphogluconate aldolase activity [GO:0008675]; 4-hydroxy-2-oxoglutarate aldolase activity [GO:0008700]; Entner-Doudoroff pathway through 6-phosphogluconate [GO:0009255]	vch00030 Pentose phosphate pathway vch00630 Glyoxylate and dicarboxylate metabolism vch01100 Metabolic pathways vch01120 Microbial metabolism in diverse environments vch01200 Carbon metabolism	0.3757	0.719961
VC1572	hypothetical protein				-0.483667	0.722009
VC0839	leader peptidase TcpJ	pppA	integral component of membrane [GO:0016021]; plasma membrane [GO:0005886]; aspartic-type endopeptidase activity [GO:0004190]; methyltransferase activity [GO:0008168]; methylation [GO:0032259]; signal peptide processing [GO:0006465]		-0.407996	0.7244
VC1362	amino acid ABC transporter, periplasmic amino acid-binding protein	yhdW	ATPase-coupled amino acid transmembrane transporter activity [GO:0015424]; amino acid transport [GO:0006865]	vch02010 ABC transporters	-0.516879	0.7244
VC0517	RNA polymerase sigma factor RpoD	rpoD	cytoplasm [GO:0005737]; DNA binding [GO:0003677]; DNA-binding transcription factor activity [GO:0003700]; sigma factor activity [GO:0016987]; DNA-templated transcription, initiation [GO:0006352]; transcription initiation from bacterial-type RNA polymerase promoter [GO:0001123]		0.247142	0.727032
VC1284	6-phospho-beta-glucosidase	licH	6-phospho-beta-glucosidase activity [GO:0008706]; oxidoreductase activity, acting on the CH-OH group of donors, NAD or NADP as acceptor [GO:0016616]; carbohydrate catabolic process [GO:0016052]	vch00010 Glycolysis / Gluconeogenesis vch00500 Starch and sucrose metabolism	-0.337654	0.731002
VC1417	hypothetical protein	tap1			-0.394816	0.731002
VC1742	hypothetical protein		integral component of membrane [GO:0016021]		-0.492748	0.731002
VC2009	conserved hypothetical protein		hydrolase activity [GO:0016787]; lipid catabolic process [GO:0016042]		-0.438034	0.731002
VC2013	PTS system, glucose-specific IIBC component	ptsG	integral component of plasma membrane [GO:0005887]; glucose transmembrane transporter activity [GO:0005355]; kinase activity [GO:0016301]; protein-N(PI)-phosphohistidine-sugar phosphotransferase activity [GO:0008982]; protein-phosphocysteine-glucose phosphotransferase system transporter activity [GO:0090564]; protein-phosphocysteine-sugar phosphotransferase activity [GO:0090563]; glucose transmem…	vch00010 Glycolysis / Gluconeogenesis vch00520 Amino sugar and nucleotide sugar metabolism vch02060 Phosphotransferase system (PTS) vch05111 Biofilm formation - Vibrio cholerae	-0.285314	0.731002
VC2186	hypothetical protein				0.51534	0.731002
VCA0255	hypothetical protein				0.509367	0.731002
VCA0917	transcriptional regulator, TetR family		DNA binding [GO:0003677]; DNA-binding transcription factor activity [GO:0003700]; regulation of transcription, DNA-templated [GO:0006355]		-0.391023	0.731002
VCA1064	hypothetical protein				0.494223	0.731002
VC1078	hypothetical protein				0.428065	0.733179
VC2603	asparaginase, putative	iaaA	cytoplasm [GO:0005737]; asparaginase activity [GO:0004067]; beta-aspartyl-peptidase activity [GO:0008798]; cellular amino acid metabolic process [GO:0006520]; protein autoprocessing [GO:0016540]		-0.361813	0.734182
VC0290	factor-for-inversion stimulation protein	fis	cytoplasmic nucleosome [GO:0000787]; DNA-binding transcription factor activity [GO:0003700]; sequence-specific DNA binding [GO:0043565]; chromatin organization involved in regulation of transcription [GO:0034401]; regulation of transcription, DNA-templated [GO:0006355]	vch05111 Biofilm formation - Vibrio cholerae	0.398185	0.735915
VC0612	cellobiose/cellodextrin-phosphorylase, putative	chbP	carbohydrate binding [GO:0030246]; phosphorylase activity [GO:0004645]; carbohydrate catabolic process [GO:0016052]	vch00520 Amino sugar and nucleotide sugar metabolism	0.308826	0.735915
VC1955	transcriptional regulator, LysR family	dmlR_4	DNA-binding transcription factor activity [GO:0003700]; sequence-specific DNA binding [GO:0043565]; regulation of transcription, DNA-templated [GO:0006355]; transcription, DNA-templated [GO:0006351]		-0.437876	0.735915
VC2273	gamma-glutamyl phosphate reductase	proA	cytoplasm [GO:0005737]; glutamate-5-semialdehyde dehydrogenase activity [GO:0004350]; NADP binding [GO:0050661]; L-proline biosynthetic process [GO:0055129]; proline biosynthetic process [GO:0006561]	vch00330 Arginine and proline metabolism vch00332 Carbapenem biosynthesis vch01100 Metabolic pathways vch01110 Biosynthesis of secondary metabolites vch01130 Biosynthesis of antibiotics vch01230 Biosynthesis of amino acids	0.259689	0.735915
VCA0034	conserved hypothetical protein				-0.5115	0.735915
<missing>	<missing>	<missing>	<missing>	<missing>	0	0
VC1883	ABC transporter, ATP-binding protein	lolD_1	plasma membrane [GO:0005886]; plasma membrane protein complex [GO:0098797]; ATP binding [GO:0005524]; ATPase activity [GO:0016887]; ATPase-coupled transmembrane transporter activity [GO:0042626]; lipoprotein releasing activity [GO:0140306]; transmembrane transporter activity [GO:0022857]; lipoprotein localization to outer membrane [GO:0044874]; lipoprotein transport [GO:0042953]; protein localiza…	vch02010 ABC transporters	0.367852	0.736091
<missing>	<missing>	<missing>	<missing>	<missing>	0	0
VC0080	conserved hypothetical protein				0.332873	0.736141
VC0291	NifR3/Smm1 family protein	dus	flavin adenine dinucleotide binding [GO:0050660]; FMN binding [GO:0010181]; tRNA binding [GO:0000049]; tRNA dihydrouridine synthase activity [GO:0017150]		0.323371	0.736141
VC0587	sulfate permease family protein	bicA_1	integral component of membrane [GO:0016021]; secondary active sulfate transmembrane transporter activity [GO:0008271]; sulfate transmembrane transporter activity [GO:0015116]; sulfate transport [GO:0008272]		-0.348366	0.736141
VC0804	ferredoxin		3 iron, 4 sulfur cluster binding [GO:0051538]; 4 iron, 4 sulfur cluster binding [GO:0051539]; electron transfer activity [GO:0009055]; metal ion binding [GO:0046872]		0.420235	0.736141
VC1402	purine-binding chemotaxis protein Chew, putative	cheW_1	cytosol [GO:0005829]; chemotaxis [GO:0006935]; signal transduction [GO:0007165]	vch02020 Two-component system vch02030 Bacterial chemotaxis	-0.445544	0.736141
VC1520	ABC transporter, ATP-binding protein	ybiT	ATP binding [GO:0005524]; ATPase activity [GO:0016887]; ATPase-coupled transmembrane transporter activity [GO:0042626]		0.307748	0.736141
VCA0659	protein F-related protein	yiaD_2	cell outer membrane [GO:0009279]; integral component of membrane [GO:0016021]		-0.387716	0.736141
VCA1029	glycogen operon protein GlgX	glgX	glycogen debranching enzyme activity [GO:0004133]; hydrolase activity, hydrolyzing O-glycosyl compounds [GO:0004553]; glycogen catabolic process [GO:0005980]; glycogen metabolic process [GO:0005977]	vch00500 Starch and sucrose metabolism vch01100 Metabolic pathways vch01110 Biosynthesis of secondary metabolites	-0.310353	0.736141
VC1510	hypothetical protein		integral component of membrane [GO:0016021]		-0.330595	0.736386
VC1047	fatty oxidation complex, alpha subunit	fadJ	cytoplasm [GO:0005737]; 3-hydroxyacyl-CoA dehydrogenase activity [GO:0003857]; 3-hydroxybutyryl-CoA epimerase activity [GO:0008692]; enoyl-CoA hydratase activity [GO:0004300]; long-chain-3-hydroxyacyl-CoA dehydrogenase activity [GO:0016509]; NAD binding [GO:0051287]; fatty acid beta-oxidation [GO:0006635]; fatty acid catabolic process [GO:0009062]	vch00071 Fatty acid degradation vch00280 Valine, leucine and isoleucine degradation vch00281 Geraniol degradation vch00310 Lysine degradation vch00362 Benzoate degradation vch00380 Tryptophan metabolism vch00410 beta-Alanine metabolism vch00640 Propanoate metabolism vch00650 Butanoate metabolism vch00903 Limonene and pinene degradation vch00930 Caprolactam degradation vch01040 Biosynthesis of uns…	-0.390793	0.741147
VC1064	lipoprotein-related protein				0.279061	0.741466
VC1789	transposase OrfAB, subunit B				-0.399648	0.741466
<missing>	<missing>	<missing>	<missing>	<missing>	0	0
<missing>	<missing>	<missing>	<missing>	<missing>	0	0
VC0023	NADH dehydrogenase subunit II-related protein				-0.422111	0.743982
VC1099	conserved hypothetical protein		integral component of membrane [GO:0016021]; plasma membrane [GO:0005886]		0.295749	0.743982
VC2382	conserved hypothetical protein		integral component of membrane [GO:0016021]; plasma membrane [GO:0005886]		-0.406468	0.743982
VCA0150	polypeptide deformylase	def2	formylmethionine deformylase activity [GO:0008463]; metal ion binding [GO:0046872]; peptide deformylase activity [GO:0042586]; cellular protein modification process [GO:0006464]; co-translational protein modification [GO:0043686]; N-terminal protein amino acid modification [GO:0031365]; translation [GO:0006412]		0.381066	0.743982
VCA1095	chemotaxis protein CheA	cheA_3	cytoplasm [GO:0005737]; ATP binding [GO:0005524]; kinase activity [GO:0016301]; phosphorelay sensor kinase activity [GO:0000155]; chemotaxis [GO:0006935]	vch02020 Two-component system vch02030 Bacterial chemotaxis	-0.497358	0.743982
<missing>	<missing>	<missing>	<missing>	<missing>	0	0
VCA0066	hypothetical protein				0.361924	0.743989
VC1085	sensor histidine kinase	zraS_1	ATP binding [GO:0005524]; phosphorelay sensor kinase activity [GO:0000155]; phosphorelay signal transduction system [GO:0000160]		-0.498667	0.744265
VC0689	conserved hypothetical protein	nhaP2_1	integral component of membrane [GO:0016021]; solute:proton antiporter activity [GO:0015299]; potassium ion transport [GO:0006813]		-0.279211	0.749313
VC1341	acetyltransferase, putative		cytoplasm [GO:0005737]; acetyltransferase activity [GO:0016407]; N-acetyltransferase activity [GO:0008080]		0.347038	0.749313
VCA0249	cytochrome b561, putative	yceJ_1	integral component of membrane [GO:0016021]; plasma membrane [GO:0005886]; electron transfer activity [GO:0009055]; heme binding [GO:0020037]; respiratory electron transport chain [GO:0022904]		-0.325391	0.749313
VCA0458	hypothetical protein				-0.332007	0.749313
VCA0621	transcriptional regulator, SorC family	deoR	carbohydrate binding [GO:0030246]; DNA-binding transcription factor activity [GO:0003700]; regulation of transcription, DNA-templated [GO:0006355]		0.392106	0.749313
VC1292	hypothetical protein				-0.493744	0.750985
<missing>	<missing>	<missing>	<missing>	<missing>	0	0
VC0478	fructose-bisphosphate aldolase, class II	fbaA	cell wall [GO:0005618]; cytosol [GO:0005829]; plasma membrane [GO:0005886]; fructose-bisphosphate aldolase activity [GO:0004332]; zinc ion binding [GO:0008270]; gluconeogenesis [GO:0006094]; glycolytic process [GO:0006096]	vch00010 Glycolysis / Gluconeogenesis vch00030 Pentose phosphate pathway vch00051 Fructose and mannose metabolism vch00680 Methane metabolism vch01100 Metabolic pathways vch01110 Biosynthesis of secondary metabolites vch01120 Microbial metabolism in diverse environments vch01130 Biosynthesis of antibiotics vch01200 Carbon metabolism vch01230 Biosynthesis of amino acids	-0.297037	0.752342
VCA0769	conserved hypothetical protein	acpH	[acyl-carrier-protein] phosphodiesterase activity [GO:0008770]; fatty acid biosynthetic process [GO:0006633]	vch00770 Pantothenate and CoA biosynthesis	0.316191	0.753049
VCA0018	vgrG protein	vgrG1_2		vch03070 Bacterial secretion system	-0.444156	0.756236
VCA0331	hypothetical protein				-0.352143	0.756236
VC0491	hypothetical protein				-0.30239	0.756839
VC0756	nucleoside diphosphate kinase	ndk	cytoplasm [GO:0005737]; ATP binding [GO:0005524]; metal ion binding [GO:0046872]; nucleoside diphosphate kinase activity [GO:0004550]; CTP biosynthetic process [GO:0006241]; GTP biosynthetic process [GO:0006183]; nucleobase-containing small molecule interconversion [GO:0015949]; purine nucleotide metabolic process [GO:0006163]; pyrimidine nucleotide metabolic process [GO:0006220]; UTP biosyntheti…	vch00230 Purine metabolism vch00240 Pyrimidine metabolism vch01100 Metabolic pathways vch01110 Biosynthesis of secondary metabolites vch01130 Biosynthesis of antibiotics	-0.323115	0.756839
VC0883	hypothetical protein				0.464706	0.756839
VC0957	conserved hypothetical protein				-0.446558	0.756839
VC1074	hypothetical protein		integral component of membrane [GO:0016021]; cysteine-type endopeptidase activity [GO:0004197]; CAAX-box protein processing [GO:0071586]		0.319418	0.756839
VC1304	fumarate hydratase, class I, putative	fumB	4 iron, 4 sulfur cluster binding [GO:0051539]; fumarate hydratase activity [GO:0004333]; metal ion binding [GO:0046872]; tricarboxylic acid cycle [GO:0006099]	vch00020 Citrate cycle (TCA cycle) vch00620 Pyruvate metabolism vch01100 Metabolic pathways vch01110 Biosynthesis of secondary metabolites vch01120 Microbial metabolism in diverse environments vch01130 Biosynthesis of antibiotics vch01200 Carbon metabolism	-0.365237	0.756839
VC1528	hypothetical protein				-0.440651	0.756839
VC1704	5-methyltetrahydropteroyltriglutamate--homocysteine methyltransferase	metE	5-methyltetrahydropteroyltriglutamate-homocysteine S-methyltransferase activity [GO:0003871]; zinc ion binding [GO:0008270]; methionine biosynthetic process [GO:0009086]; methylation [GO:0032259]	vch00270 Cysteine and methionine metabolism vch00450 Selenocompound metabolism vch01100 Metabolic pathways vch01110 Biosynthesis of secondary metabolites vch01230 Biosynthesis of amino acids	0.415933	0.756839
VC2067	MinD-related protein	ylxH	cytoplasmic side of plasma membrane [GO:0009898]; cytosol [GO:0005829]; plasma membrane [GO:0005886]; ATP binding [GO:0005524]; ATPase activity [GO:0016887]; negative regulation of cell division [GO:0051782]; plasmid maintenance [GO:0006276]		-0.258431	0.756839
VC2303	conserved hypothetical protein				0.429853	0.756839
VCA0316	acetyltransferase, putative	speG_1	acetyltransferase activity [GO:0016407]; N-acetyltransferase activity [GO:0008080]		-0.411462	0.756839
VCA0337	microcin immunity protein MccF	mccF_1	carboxypeptidase activity [GO:0004180]; serine-type peptidase activity [GO:0008236]; bacteriocin immunity [GO:0030153]		-0.409498	0.756839
VC0262	UDP-glucose 4-epimerase	gnu	coenzyme binding [GO:0050662]; UDP-glucose 4-epimerase activity [GO:0003978]; galactose metabolic process [GO:0006012]		0.276633	0.759373
VC0813	tellurite resistance protein-related protein	tehB			-0.350162	0.759373
VC0892	chemotaxis protein PomA	pomA	integral component of membrane [GO:0016021]; plasma membrane [GO:0005886]; bacterial-type flagellum-dependent swarming motility [GO:0071978]; chemotaxis [GO:0006935]	vch02020 Two-component system vch02030 Bacterial chemotaxis vch02040 Flagellar assembly	-0.272905	0.759373
VC1071	transporter, putative		integral component of membrane [GO:0016021]; transporter activity [GO:0005215]; transmembrane transport [GO:0055085]		-0.403773	0.759373
VC1168	proton/glutamate symporter	gltP_1	integral component of membrane [GO:0016021]; membrane [GO:0016020]; plasma membrane [GO:0005886]; solute:proton symporter activity [GO:0015295]; transmembrane transporter activity [GO:0022857]; L-glutamate transmembrane transport [GO:0015813]		-0.445372	0.759373
VC1251	hypothetical protein				-0.463956	0.759373
VC1327	galactoside ABC transporter, ATP-binding protein	mglA	plasma membrane [GO:0005886]; ATP binding [GO:0005524]; ATPase activity [GO:0016887]; ATPase-coupled carbohydrate transmembrane transporter activity [GO:0043211]	vch02010 ABC transporters	-0.392344	0.759373
VC1592	conserved hypothetical protein	yfgF		vch05111 Biofilm formation - Vibrio cholerae	-0.363912	0.759373
VC1632	conserved hypothetical protein		integral component of membrane [GO:0016021]		-0.359336	0.759373
VCA0350	lipoprotein Blc	blc_2	cell outer membrane [GO:0009279]; cytoplasm [GO:0005737]; lipid binding [GO:0008289]; lipid metabolic process [GO:0006629]; response to reactive oxygen species [GO:0000302]		-0.331827	0.759373
VC0361	elongation factor G	fusA_1	cytoplasm [GO:0005737]; GTP binding [GO:0005525]; GTPase activity [GO:0003924]; translation elongation factor activity [GO:0003746]; translational elongation [GO:0006414]		0.237678	0.760158
VC2059	purine-binding chemotaxis protein CheW	cheW_2	cytosol [GO:0005829]; chemotaxis [GO:0006935]; signal transduction [GO:0007165]	vch02020 Two-component system vch02030 Bacterial chemotaxis	-0.254151	0.760158
VCA0729	hypothetical protein				-0.294863	0.760158
VCA0899	hypothetical protein				0.492455	0.760158
VC2485	transcriptional regulator, LysR family	leuO_2	DNA binding [GO:0003677]; DNA-binding transcription factor activity [GO:0003700]; regulation of transcription, DNA-templated [GO:0006355]		0.4743	0.761828
VCA0964	glycine cleavage operon activator, putative	gcvA_3	DNA-binding transcription factor activity [GO:0003700]; sequence-specific DNA binding [GO:0043565]; regulation of transcription, DNA-templated [GO:0006355]; transcription, DNA-templated [GO:0006351]		0.257292	0.761828
VC1516	iron-sulfur cluster-binding protein	rsxB_2	electron transfer activity [GO:0009055]		-0.248858	0.768487
VC1688	hypothetical protein		integral component of membrane [GO:0016021]		-0.488767	0.768487
<missing>	<missing>	<missing>	<missing>	<missing>	0	0
VCA0988	methyl-accepting chemotaxis protein	aer_2	integral component of membrane [GO:0016021]; signaling receptor activity [GO:0038023]; chemotaxis [GO:0006935]; signal transduction [GO:0007165]	vch02020 Two-component system vch02030 Bacterial chemotaxis	-0.486986	0.769249
VC2612	conserved hypothetical protein				0.391362	0.769776
VCA0505	acetyltransferase, putative	wecD_2	acetyltransferase activity [GO:0016407]; N-acetyltransferase activity [GO:0008080]		-0.366268	0.769776
VCA0551	hypothetical protein				-0.370169	0.769776
VCA0834	hypothetical protein	zitB	cell [GO:0005623]; integral component of membrane [GO:0016021]; membrane [GO:0016020]; plasma membrane [GO:0005886]; cadmium ion transmembrane transporter activity [GO:0015086]; cation transmembrane transporter activity [GO:0008324]; ferrous iron transmembrane transporter activity [GO:0015093]; zinc efflux active transmembrane transporter activity [GO:0015341]; cadmium ion transmembrane transport…		-0.262836	0.769776
VC0683	lipoprotein signal peptidase	lspA	integral component of membrane [GO:0016021]; plasma membrane [GO:0005886]; aspartic-type endopeptidase activity [GO:0004190]	vch03060 Protein export	0.256902	0.771353
VC0222	lipopolysaccharide core biosynthesis protein KdtB	coaD	cytoplasm [GO:0005737]; ATP binding [GO:0005524]; pantetheine-phosphate adenylyltransferase activity [GO:0004595]; coenzyme A biosynthetic process [GO:0015937]	vch00770 Pantothenate and CoA biosynthesis vch01100 Metabolic pathways	0.325993	0.772711
VC1584	ankB protein	ankB			0.382133	0.772711
VC1944	PvcB protein		cell [GO:0005623]; oxidoreductase activity [GO:0016491]; cellular iron ion homeostasis [GO:0006879]; siderophore biosynthetic process [GO:0019290]		-0.457587	0.772711
VCA0790	hypothetical protein		DNA binding [GO:0003677]; DNA integration [GO:0015074]; DNA recombination [GO:0006310]		0.408292	0.772711
VC1346	conserved hypothetical protein		catalytic activity [GO:0003824]	vch00350 Tyrosine metabolism vch00643 Styrene degradation vch01100 Metabolic pathways vch01120 Microbial metabolism in diverse environments	-0.468816	0.775604
VCA0030	hypothetical protein	hutG_2	metal ion binding [GO:0046872]		-0.383669	0.778025
VCA0274	carbonic anhydrase	cah	carbonate dehydratase activity [GO:0004089]; zinc ion binding [GO:0008270]	vch00910 Nitrogen metabolism	0.359179	0.778025
VC1227	hypothetical protein				-0.446405	0.781045
VC0881	conserved hypothetical protein				-0.336507	0.781492
VC1024	molybdenum cofactor biosynthesis protein A	moaA	molybdopterin synthase complex [GO:0019008]; 4 iron, 4 sulfur cluster binding [GO:0051539]; catalytic activity [GO:0003824]; GTP 3',8'-cyclase activity [GO:0061798]; GTP binding [GO:0005525]; metal ion binding [GO:0046872]; S-adenosyl-L-methionine binding [GO:1904047]; Mo-molybdopterin cofactor biosynthetic process [GO:0006777]	vch00790 Folate biosynthesis vch01100 Metabolic pathways vch04122 Sulfur relay system	0.277655	0.781492
VC1369	conserved hypothetical protein		transmembrane transporter activity [GO:0022857]		0.477386	0.783532
VCA0641	conserved hypothetical protein		integral component of membrane [GO:0016021]; plasma membrane [GO:0005886]		0.48137	0.783532
VCA1020	transcriptional regulator, LysR family	gltR_2	DNA-binding transcription factor activity [GO:0003700]; transcription regulatory region DNA binding [GO:0044212]; regulation of transcription, DNA-templated [GO:0006355]		0.285936	0.784262
VCA0561	hypothetical protein				-0.399087	0.784565
VC1322	conserved hypothetical protein				0.464816	0.784779
VCA1096	chemotaxis protein CheY	cheY_5	chemotaxis [GO:0006935]; phosphorelay signal transduction system [GO:0000160]	vch02020 Two-component system vch02030 Bacterial chemotaxis	-0.457551	0.784779
VC0933	hypothetical protein	rbmE			0.47956	0.785415
VC2001	conserved hypothetical protein	yeaD	carbohydrate binding [GO:0030246]; glucose-6-phosphate 1-epimerase activity [GO:0047938]; carbohydrate metabolic process [GO:0005975]	vch00010 Glycolysis / Gluconeogenesis vch01100 Metabolic pathways vch01110 Biosynthesis of secondary metabolites vch01120 Microbial metabolism in diverse environments vch01130 Biosynthesis of antibiotics	-0.282775	0.785415
VC2017	conserved hypothetical protein	mltG	integral component of plasma membrane [GO:0005887]; lyase activity [GO:0016829]; lytic endotransglycosylase activity [GO:0008932]; cell wall organization [GO:0071555]; peptidoglycan biosynthetic process [GO:0009252]		0.354749	0.785981
VCA0315	hypothetical protein				-0.422831	0.785981
VC0574	ubiquinol--cytochrome c reductase, cytochrome B	petB	integral component of membrane [GO:0016021]; plasma membrane respiratory chain complex III [GO:0045276]; electron transfer activity [GO:0009055]; metal ion binding [GO:0046872]; ubiquinol-cytochrome-c reductase activity [GO:0008121]; respiratory electron transport chain [GO:0022904]	vch00190 Oxidative phosphorylation vch01100 Metabolic pathways vch02020 Two-component system	-0.309987	0.791482
VC0811	hypothetical protein				-0.313239	0.79168
VCA0040	conserved hypothetical protein		integral component of membrane [GO:0016021]		-0.25339	0.794938
VC1103	ABC transporter, ATP-binding protein	ssuB	ATP binding [GO:0005524]; ATPase activity [GO:0016887]; ATPase-coupled transmembrane transporter activity [GO:0042626]		0.344902	0.797172
VC2473	conserved hypothetical protein				-0.408612	0.797172
VCA0303	hypothetical protein		integral component of membrane [GO:0016021]		-0.339561	0.797172
VC2204	negative regulator of flagellin synthesis FlgM, putative		negative regulation of transcription, DNA-templated [GO:0045892]	vch02020 Two-component system vch02040 Flagellar assembly	-0.259842	0.79807
VC2393	hypothetical protein				-0.448266	0.799292
VC1343	peptidase, M20A family	pepT_1	aminopeptidase activity [GO:0004177]; metal ion binding [GO:0046872]; peptidase activity [GO:0008233]; proteolysis [GO:0006508]		0.392011	0.799369
VC1609	conserved hypothetical protein		integral component of membrane [GO:0016021]		-0.376432	0.802788
VCA0094	conserved hypothetical protein	hxlR			-0.427527	0.802788
VCA0951	conserved hypothetical protein				-0.29592	0.802788
VC2200	flagellar basal-body rod protein FlgB	flgB	bacterial-type flagellum basal body [GO:0009425]; bacterial-type flagellum basal body, rod [GO:0030694]; bacterial-type flagellum hook [GO:0009424]; structural molecule activity [GO:0005198]; bacterial-type flagellum-dependent swarming motility [GO:0071978]	vch02040 Flagellar assembly	-0.272796	0.803979
<missing>	<missing>	<missing>	<missing>	<missing>	0	0
<missing>	<missing>	<missing>	<missing>	<missing>	0	0
VC0049	smg protein	smg			0.249457	0.808481
VC0054	Sua5/YciO/YrdC family protein	tsaC_1	cytoplasm [GO:0005737]; ATP binding [GO:0005524]; double-stranded RNA binding [GO:0003725]; L-threonylcarbamoyladenylate synthase [GO:0061710]; nucleotidyltransferase activity [GO:0016779]; tRNA binding [GO:0000049]; regulation of translational fidelity [GO:0006450]; tRNA threonylcarbamoyladenosine modification [GO:0002949]		0.300499	0.808481
VC0114	conserved hypothetical protein	yihI	GTPase activator activity [GO:0005096]; ribosome biogenesis [GO:0042254]		0.261082	0.808481
VC0206	GckR family protein	murQ_2	carbohydrate derivative binding [GO:0097367]; carbon-oxygen lyase activity [GO:0016835]; ether hydrolase activity [GO:0016803]; 1,6-anhydro-N-acetyl-beta-muramic acid catabolic process [GO:0097175]; amino sugar catabolic process [GO:0046348]; carbohydrate metabolic process [GO:0005975]; N-acetylmuramic acid catabolic process [GO:0097173]; peptidoglycan turnover [GO:0009254]	vch00520 Amino sugar and nucleotide sugar metabolism vch01100 Metabolic pathways	0.451935	0.808481
VC0534	RNA polymerase sigma-38 factor	rpoS	cytoplasm [GO:0005737]; DNA binding [GO:0003677]; DNA-binding transcription factor activity [GO:0003700]; sigma factor activity [GO:0016987]; transcription initiation from bacterial-type RNA polymerase promoter [GO:0001123]	vch05111 Biofilm formation - Vibrio cholerae	-0.440797	0.808481
VC0633	outer membrane protein OmpU	ompL_1	cell outer membrane [GO:0009279]; pore complex [GO:0046930]; porin activity [GO:0015288]; ion transport [GO:0006811]	vch01501 beta-Lactam resistance vch05111 Biofilm formation - Vibrio cholerae	-0.233333	0.808481
VC0824	tagD protein	tpx	cell [GO:0005623]; thioredoxin peroxidase activity [GO:0008379]; cell redox homeostasis [GO:0045454]		-0.228009	0.808481
VC0840	accessory colonization factor AcfB	pctA_1	integral component of membrane [GO:0016021]; pathogenesis [GO:0009405]; signal transduction [GO:0007165]	vch05111 Biofilm formation - Vibrio cholerae	-0.333844	0.808481
VC0894	thiamin biosynthesis protein ThiI	thiI	cytosol [GO:0005829]; ATP binding [GO:0005524]; catalytic activity [GO:0003824]; sulfurtransferase activity [GO:0016783]; tRNA adenylyltransferase activity [GO:0004810]; tRNA binding [GO:0000049]; thiamine biosynthetic process [GO:0009228]; thiamine diphosphate biosynthetic process [GO:0009229]; thiazole biosynthetic process [GO:0052837]; tRNA 4-thiouridine biosynthesis [GO:0002937]	vch00730 Thiamine metabolism vch01100 Metabolic pathways vch04122 Sulfur relay system	0.252732	0.808481
VC0963	VisC-related protein	ubiF	2-octoprenyl-3-methyl-6-methoxy-1,4-benzoquinone hydroxylase activity [GO:0008682]; FAD binding [GO:0071949]; oxidoreductase activity [GO:0016491]; oxidoreductase activity, acting on paired donors, with incorporation or reduction of molecular oxygen, NAD(P)H as one donor, and incorporation of one atom of oxygen [GO:0016709]; ubiquinone biosynthetic process [GO:0006744]	vch00130 Ubiquinone and other terpenoid-quinone biosynthesis vch01100 Metabolic pathways vch01110 Biosynthesis of secondary metabolites	0.258046	0.808481
VC1058	conserved hypothetical protein				0.25652	0.808481
VC1191	hypothetical protein				0.347371	0.808481
VC1262	hypothetical protein				-0.456164	0.808481
VC1437	cation transport ATPase, E1-E2 family	copA_1	integral component of membrane [GO:0016021]; plasma membrane [GO:0005886]; ATP binding [GO:0005524]; copper transmembrane transporter activity, phosphorylative mechanism [GO:0043682]; metal ion binding [GO:0046872]; cation transport [GO:0006812]		-0.312779	0.808481
VC1720	torD protein	torD_2	cytoplasm [GO:0005737]; protein complex oligomerization [GO:0051259]; protein folding [GO:0006457]	vch02020 Two-component system	0.442047	0.808481
VC1864	amino acid ABC transporter, ATP-binding protein	occP	ATP binding [GO:0005524]; ATPase activity [GO:0016887]; ATPase-coupled amino acid transmembrane transporter activity [GO:0015424]; amino acid transport [GO:0006865]	vch02010 ABC transporters	-0.443411	0.808481
VC2090	succinate dehydrogenase, hydrophobic membrane anchor protein	sdhD	integral component of membrane [GO:0016021]; plasma membrane [GO:0005886]; plasma membrane succinate dehydrogenase complex [GO:0045282]; electron transfer activity [GO:0009055]; heme binding [GO:0020037]; metal ion binding [GO:0046872]; succinate dehydrogenase activity [GO:0000104]; aerobic respiration [GO:0009060]; cytochrome complex assembly [GO:0017004]; tricarboxylic acid cycle [GO:0006099]	vch00020 Citrate cycle (TCA cycle) vch00190 Oxidative phosphorylation vch00650 Butanoate metabolism vch01100 Metabolic pathways vch01110 Biosynthesis of secondary metabolites vch01120 Microbial metabolism in diverse environments vch01130 Biosynthesis of antibiotics vch01200 Carbon metabolism	-0.392831	0.808481
VC2138	flagellar protein FliS	fliS	cytosol [GO:0005829]; structural molecule activity [GO:0005198]; bacterial-type flagellum assembly [GO:0044780]; bacterial-type flagellum-dependent cell motility [GO:0071973]	vch02040 Flagellar assembly	-0.251614	0.808481
VC2163	conserved hypothetical protein	tusA_2			-0.316712	0.808481
VC2191	flagellar hook-associated protein FlgM	flgK	bacterial-type flagellum hook [GO:0009424]; structural molecule activity [GO:0005198]; bacterial-type flagellum assembly [GO:0044780]	vch02040 Flagellar assembly	-0.27831	0.808481
VC2408	cell division protein FtsL	ftsL	cell division site [GO:0032153]; integral component of plasma membrane [GO:0005887]; FtsZ-dependent cytokinesis [GO:0043093]		-0.357478	0.808481
VC2494	hypothetical protein				-0.443528	0.808481
VC2758	fatty oxidation complex, alpha subunit	fadB	fatty acid beta-oxidation multienzyme complex [GO:0036125]; 3-hydroxyacyl-CoA dehydrogenase activity [GO:0003857]; 3-hydroxybutyryl-CoA epimerase activity [GO:0008692]; dodecenoyl-CoA delta-isomerase activity [GO:0004165]; enoyl-CoA hydratase activity [GO:0004300]; long-chain-3-hydroxyacyl-CoA dehydrogenase activity [GO:0016509]; fatty acid beta-oxidation [GO:0006635]; fatty acid catabolic proces…	vch00071 Fatty acid degradation vch00280 Valine, leucine and isoleucine degradation vch00281 Geraniol degradation vch00310 Lysine degradation vch00362 Benzoate degradation vch00380 Tryptophan metabolism vch00410 beta-Alanine metabolism vch00640 Propanoate metabolism vch00650 Butanoate metabolism vch00903 Limonene and pinene degradation vch00930 Caprolactam degradation vch01040 Biosynthesis of uns…	-0.427424	0.808481
VCA0165	GGDEF family protein	cph2_6	plasma membrane [GO:0005886]; diguanylate cyclase activity [GO:0052621]; cell adhesion involved in single-species biofilm formation [GO:0043709]; negative regulation of bacterial-type flagellum-dependent cell motility [GO:1902201]		-0.459848	0.808481
VCA0269	decarboxylase, group II	ddc_2	endoplasmic reticulum [GO:0005783]; carboxy-lyase activity [GO:0016831]; catalytic activity [GO:0003824]; pyridoxal phosphate binding [GO:0030170]; sphinganine-1-phosphate aldolase activity [GO:0008117]; ameboidal-type cell migration [GO:0001667]; carboxylic acid metabolic process [GO:0019752]; sphingolipid catabolic process [GO:0030149]; sphingolipid metabolic process [GO:0006665]		-0.396274	0.808481
VCA0278	serine hydroxymethyltransferase	glyA2	cytosol [GO:0005829]; amino acid binding [GO:0016597]; cobalt ion binding [GO:0050897]; glycine hydroxymethyltransferase activity [GO:0004372]; pyridoxal phosphate binding [GO:0030170]; serine binding [GO:0070905]; zinc ion binding [GO:0008270]; cellular response to tetrahydrofolate [GO:1904482]; folic acid metabolic process [GO:0046655]; glycine biosynthetic process [GO:0006545]; glycine biosynt…	vch00260 Glycine, serine and threonine metabolism vch00460 Cyanoamino acid metabolism vch00630 Glyoxylate and dicarboxylate metabolism vch00670 One carbon pool by folate vch00680 Methane metabolism vch01100 Metabolic pathways vch01110 Biosynthesis of secondary metabolites vch01120 Microbial metabolism in diverse environments vch01130 Biosynthesis of antibiotics vch01200 Carbon metabolism vch01230…	-0.388669	0.808481
VCA0279	transcriptional regulator, HTH_3 family	puuR	DNA binding [GO:0003677]; DNA-binding transcription factor activity [GO:0003700]; regulation of transcription, DNA-templated [GO:0006355]		-0.425581	0.808481
VCA0314	hypothetical protein				-0.368362	0.808481
VCA0368	hypothetical protein		integral component of membrane [GO:0016021]		-0.297181	0.808481
VCA0444	relE protein	relE_1			-0.310114	0.808481
VCA0496	glutathione S-transferase, putative	nagL_2	glutathione transferase activity [GO:0004364]; maleylacetoacetate isomerase activity [GO:0016034]; glutathione metabolic process [GO:0006749]		-0.278176	0.808481
VCA0557	GGDEF family protein	ycdT_2	integral component of membrane [GO:0016021]; plasma membrane [GO:0005886]; diguanylate cyclase activity [GO:0052621]; cell adhesion involved in single-species biofilm formation [GO:0043709]; negative regulation of bacterial-type flagellum-dependent cell motility [GO:1902201]		-0.347224	0.808481
VCA0558	gamma-glutamyltranspeptidase, putative	ywrD	glutathione biosynthetic process [GO:0006750]	vch00430 Taurine and hypotaurine metabolism vch00460 Cyanoamino acid metabolism vch00480 Glutathione metabolism vch01100 Metabolic pathways	0.303675	0.808481
VCA0804	ATP-dependent RNA helicase DeaD	deaD	cytosol [GO:0005829]; ATP binding [GO:0005524]; RNA binding [GO:0003723]; RNA helicase activity [GO:0003724]; RNA strand annealing activity [GO:0033592]; cellular response to cold [GO:0070417]; ribosomal large subunit assembly [GO:0000027]; RNA catabolic process [GO:0006401]; RNA metabolic process [GO:0016070]	vch03018 RNA degradation	0.364499	0.808481
VCA0905	conserved hypothetical protein	cdaR			-0.429663	0.808481
VCA0993	N-ethylmaleimide reductase	nemA_1	cytosol [GO:0005829]; FMN binding [GO:0010181]; N-ethylmaleimide reductase activity [GO:0008748]	vch00633 Nitrotoluene degradation vch01120 Microbial metabolism in diverse environments	0.393303	0.808481
<missing>	<missing>	<missing>	<missing>	<missing>	0	0
VC0739	S-adenosylmethionine:tRNA ribosyltransferase-isomerase	queA	cytoplasm [GO:0005737]; S-adenosylmethionine:tRNA ribosyltransferase-isomerase activity [GO:0051075]; queuosine biosynthetic process [GO:0008616]; tRNA modification [GO:0006400]; tRNA wobble guanine modification [GO:0002099]		0.313465	0.80901
VC0998	hypothetical protein		integral component of membrane [GO:0016021]		-0.289991	0.80901
VC1172	anthranilate phosphoribosyltransferase	trpGD	cytosol [GO:0005829]; anthranilate phosphoribosyltransferase activity [GO:0004048]; magnesium ion binding [GO:0000287]; tryptophan biosynthetic process [GO:0000162]	vch00400 Phenylalanine, tyrosine and tryptophan biosynthesis vch01100 Metabolic pathways vch01110 Biosynthesis of secondary metabolites vch01130 Biosynthesis of antibiotics vch01230 Biosynthesis of amino acids	0.351121	0.80901
VC1721	transcriptional regulator, LacI family	purR	DNA-binding transcription factor activity [GO:0003700]; transcription regulatory region sequence-specific DNA binding [GO:0000976]; negative regulation of transcription, DNA-templated [GO:0045892]; purine nucleotide biosynthetic process [GO:0006164]; regulation of transcription, DNA-templated [GO:0006355]		-0.231062	0.80901
VC1773	conserved hypothetical protein	nanM_1			-0.330116	0.80901
VC2069	flagellar biosynthetic protein FlhA	flhA	integral component of membrane [GO:0016021]; plasma membrane [GO:0005886]; bacterial-type flagellum assembly [GO:0044780]; protein secretion [GO:0009306]	vch02040 Flagellar assembly	-0.305132	0.80901
VC2140	flagellar hook-associated protein FliD	fliD	bacterial-type flagellum filament cap [GO:0009421]; bacterial-type flagellum hook [GO:0009424]; extracellular region [GO:0005576]; structural molecule activity [GO:0005198]; bacterial-type flagellum-dependent cell motility [GO:0071973]; cell adhesion [GO:0007155]	vch02040 Flagellar assembly	-0.235505	0.80901
VC2708	guanylate kinase	gmk	cytosol [GO:0005829]; ATP binding [GO:0005524]; guanylate kinase activity [GO:0004385]; nucleobase-containing small molecule interconversion [GO:0015949]	vch00230 Purine metabolism vch01100 Metabolic pathways	0.233471	0.80901
VCA0312	hypothetical protein	parD-1			0.373952	0.80901
VCA0349	relB protein	relB-2	DNA binding [GO:0003677]; DNA-binding transcription factor activity [GO:0003700]; regulation of transcription, DNA-templated [GO:0006355]		-0.321886	0.80901
VCA1042	Ccm2-related protein				0.263064	0.80901
VCA0195	hypothetical protein				-0.416763	0.809951
VCA0190	hypothetical protein		regulation of transcription, DNA-templated [GO:0006355]		0.298199	0.811128
VCA0375	hypothetical protein				-0.453186	0.812656
VC1435	conserved hypothetical protein		integral component of membrane [GO:0016021]		-0.335146	0.813172
VC2132	flagellar motor switch protein FliG	fliG	bacterial-type flagellum [GO:0009288]; bacterial-type flagellum basal body [GO:0009425]; plasma membrane [GO:0005886]; motor activity [GO:0003774]; bacterial-type flagellum-dependent cell motility [GO:0071973]; chemotaxis [GO:0006935]	vch02030 Bacterial chemotaxis vch02040 Flagellar assembly	-0.245798	0.813172
VC0753	ferredoxin	fdx	2 iron, 2 sulfur cluster binding [GO:0051537]; electron transfer activity [GO:0009055]		0.283697	0.813216
VC1084	sensory box sensor histidine kinase	kinE	ATP binding [GO:0005524]; phosphorelay sensor kinase activity [GO:0000155]; phosphorelay signal transduction system [GO:0000160]		-0.430889	0.813216
VC1575	hypothetical protein		integral component of membrane [GO:0016021]		0.307533	0.813216
VCA1027	maltose operon periplasmic protein, putative		periplasmic space [GO:0042597]; carbohydrate transport [GO:0008643]		-0.335877	0.813216
VCA1033	extracellular solute-binding protein, putative	msmE	transmembrane transport [GO:0055085]	vch02010 ABC transporters	-0.423113	0.813216
VC0025	hypothetical protein		integral component of membrane [GO:0016021]		-0.411779	0.814488
VC0849	conserved hypothetical protein	pasT	mitochondrion [GO:0005739]; ribosomal large subunit binding [GO:0043023]; ubiquinone binding [GO:0048039]; cellular respiration [GO:0045333]; negative regulation of translational initiation [GO:0045947]; ubiquinone biosynthetic process [GO:0006744]		0.32528	0.814488
VC0907	ABC transporter, ATP-binding protein	metN	Gram-negative-bacterium-type cell wall [GO:0009276]; plasma membrane [GO:0005886]; ATP binding [GO:0005524]; ATPase activity [GO:0016887]; ATPase-coupled amino acid transmembrane transporter activity [GO:0015424]; ATPase-coupled transmembrane transporter activity [GO:0042626]; D-methionine transmembrane transporter activity [GO:0048474]	vch02010 ABC transporters	0.262566	0.814488
VC0946	hypothetical protein				0.380456	0.814488
VC1174	anthranilate synthase component I	trpE	anthranilate synthase activity [GO:0004049]; metal ion binding [GO:0046872]; tryptophan biosynthetic process [GO:0000162]	vch00400 Phenylalanine, tyrosine and tryptophan biosynthesis vch01100 Metabolic pathways vch01110 Biosynthesis of secondary metabolites vch01130 Biosynthesis of antibiotics vch01230 Biosynthesis of amino acids vch02024 Quorum sensing	-0.363589	0.814488
VC1295	conserved hypothetical protein	rpfG_2	integral component of membrane [GO:0016021]; plasma membrane [GO:0005886]; hydrolase activity [GO:0016787]; signal transduction [GO:0007165]		0.360699	0.814488
VC1384	hypothetical protein				-0.226589	0.814488
VC1710	conserved hypothetical protein	cph2_4			-0.383948	0.814488
VC1964	hypothetical protein		integral component of membrane [GO:0016021]		-0.247067	0.814488
VC2392	mutator MutT protein	mutT	8-oxo-7,8-dihydrodeoxyguanosine triphosphate pyrophosphatase activity [GO:0035539]; 8-oxo-7,8-dihydroguanosine triphosphate pyrophosphatase activity [GO:0008413]; 8-oxo-dGDP phosphatase activity [GO:0044715]; 8-oxo-GDP phosphatase activity [GO:0044716]; DNA repair [GO:0006281]		-0.357518	0.814488
VC2636	transcriptional regulator, LysR family	oxyR_2	DNA binding [GO:0003677]; DNA-binding transcription factor activity [GO:0003700]; regulation of transcription, DNA-templated [GO:0006355]		0.254117	0.814488
VC2694	superoxide dismutase, Mn	sodA	metal ion binding [GO:0046872]; superoxide dismutase activity [GO:0004784]		-0.332463	0.814488
VCA0416	hypothetical protein				-0.444138	0.814488
VCA0421	hypothetical protein				-0.423836	0.814488
VCA0456	hypothetical protein				-0.452688	0.814488
VCA0469	conserved hypothetical protein	higA-2	DNA binding [GO:0003677]		-0.367984	0.814488
VCA0516	PTS system, fructose-specific IIBC component	fruA	integral component of membrane [GO:0016021]; plasma membrane [GO:0005886]; carbohydrate:proton symporter activity [GO:0005351]; fructose transmembrane transporter activity [GO:0005353]; protein-N(PI)-phosphohistidine-fructose phosphotransferase system transporter activity [GO:0022877]; protein-phosphocysteine-sugar phosphotransferase activity [GO:0090563]; fructose transmembrane transport [GO:001…	vch00051 Fructose and mannose metabolism vch01100 Metabolic pathways vch01120 Microbial metabolism in diverse environments vch02060 Phosphotransferase system (PTS)	-0.35614	0.814488
VCA0912	TonB system transport protein ExbD1	exbD1	integral component of plasma membrane [GO:0005887]; transmembrane transporter activity [GO:0022857]; transporter activity [GO:0005215]; protein transport [GO:0015031]		0.32051	0.814488
VCA1101	ABC transporter, ATP-binding protein	gsiA_4	ATP binding [GO:0005524]; ATPase activity [GO:0016887]; ATPase-coupled transmembrane transporter activity [GO:0042626]	vch02024 Quorum sensing	-0.438239	0.814488
VC1257	3-demethylubiquinone-9 3-methyltransferase	ubiG_1	2-polyprenyl-6-methoxy-1,4-benzoquinone methyltransferase activity [GO:0008425]; 3-demethylubiquinone-9 3-O-methyltransferase activity [GO:0008689]; methylation [GO:0032259]; ubiquinone biosynthetic process [GO:0006744]	vch00130 Ubiquinone and other terpenoid-quinone biosynthesis vch01100 Metabolic pathways vch01110 Biosynthesis of secondary metabolites	0.239309	0.815438
VC2476	conserved hypothetical protein		cytosol [GO:0005829]		0.26769	0.815438
VC0462	twitching motility protein PilT	pilT_1	ATP binding [GO:0005524]		-0.289255	0.817109
VC1319	sensor histidine kinase	rstB	integral component of plasma membrane [GO:0005887]; ATP binding [GO:0005524]; phosphorelay sensor kinase activity [GO:0000155]; phosphorelay signal transduction system [GO:0000160]; regulation of response to osmotic stress [GO:0047484]	vch02020 Two-component system	-0.253583	0.817109
VCA0565	sensor histidine kinase	envZ_2	integral component of plasma membrane [GO:0005887]; phosphorelay sensor kinase activity [GO:0000155]; phosphorelay signal transduction system [GO:0000160]; regulation of response to osmotic stress [GO:0047484]		-0.270627	0.818078
VC0056	shikimate 5-dehydrogenase	aroE	cytosol [GO:0005829]; NADP binding [GO:0050661]; shikimate 3-dehydrogenase (NADP+) activity [GO:0004764]; aromatic amino acid family biosynthetic process [GO:0009073]; chorismate biosynthetic process [GO:0009423]; shikimate metabolic process [GO:0019632]	vch00400 Phenylalanine, tyrosine and tryptophan biosynthesis vch01100 Metabolic pathways vch01110 Biosynthesis of secondary metabolites vch01130 Biosynthesis of antibiotics vch01230 Biosynthesis of amino acids	0.255501	0.818504
VC0999	tRNA pseudouridine synthase A	truA	pseudouridine synthase activity [GO:0009982]; RNA binding [GO:0003723]; tRNA pseudouridine synthase activity [GO:0106029]; tRNA modification [GO:0006400]; tRNA pseudouridine synthesis [GO:0031119]		0.246082	0.818504
VC1370	GGDEF family protein		integral component of membrane [GO:0016021]; signal transduction [GO:0007165]		0.401857	0.818504
VC1653	sensory box sensor histidine kinase/response regulator VieS	rcsC_1	integral component of plasma membrane [GO:0005887]; histidine phosphotransfer kinase activity [GO:0009927]; ionotropic glutamate receptor activity [GO:0004970]; phosphorelay response regulator activity [GO:0000156]; phosphorelay sensor kinase activity [GO:0000155]; protein histidine kinase activity [GO:0004673]; phosphorelay signal transduction system [GO:0000160]; protein autophosphorylation [GO…	vch02020 Two-component system	0.30328	0.818504
VCA0098	nicotinate phosphoribosyltransferase	pncB	cytosol [GO:0005829]; nicotinate phosphoribosyltransferase activity [GO:0004516]; nicotinate-nucleotide diphosphorylase (carboxylating) activity [GO:0004514]; NAD biosynthetic process [GO:0009435]; NAD salvage [GO:0034355]; NADH metabolic process [GO:0006734]	vch00760 Nicotinate and nicotinamide metabolism vch01100 Metabolic pathways	0.316246	0.818504
VCA0394	hypothetical protein				-0.379039	0.819237
VCA0457	hypothetical protein				-0.349955	0.819237
VC0790	transcriptional regulator CitB	dpiA	cytoplasm [GO:0005737]; DNA binding [GO:0003677]; DNA-binding transcription factor activity [GO:0003700]; phosphorelay response regulator activity [GO:0000156]; regulation of transcription, DNA-templated [GO:0006355]	vch02020 Two-component system	0.42636	0.821055
VC2512	conserved hypothetical protein	ridA	cytosol [GO:0005829]; deaminase activity [GO:0019239]; organonitrogen compound catabolic process [GO:1901565]		-0.220274	0.821055
VC0360	ribosomal protein S7	rpsG	cytosolic small ribosomal subunit [GO:0022627]; ribosome [GO:0005840]; mRNA binding [GO:0003729]; rRNA binding [GO:0019843]; structural constituent of ribosome [GO:0003735]; tRNA binding [GO:0000049]; ribosomal small subunit assembly [GO:0000028]; translation [GO:0006412]	vch03010 Ribosome	0.20874	0.821136
VC0376	conserved hypothetical protein		cytoplasm [GO:0005737]		0.397357	0.821136
VC0809	hypothetical protein		zinc ion binding [GO:0008270]		0.27441	0.821136
VC1554	glycerophosphoryl diester phosphodiesterase, putative	glpQ_1	glycerophosphodiester phosphodiesterase activity [GO:0008889]; phospholipid catabolic process [GO:0009395]	vch00564 Glycerophospholipid metabolism	0.228378	0.821136
VC2466	sigma-E factor negative regulatory protein RseA	rseA	plasma membrane [GO:0005886]; DNA-binding transcription factor activity [GO:0003700]; sigma factor antagonist activity [GO:0016989]; regulation of transcription, DNA-templated [GO:0006355]		-0.224593	0.821136
VCA0479	acetyltransferase, putative				-0.338184	0.821136
VC1020	hypothetical protein				0.337738	0.821856
VC1881	hypothetical protein				0.433643	0.821856
VCA0528	conserved hypothetical protein	rbgA	cytoplasm [GO:0005737]; GTP binding [GO:0005525]; GTPase activity [GO:0003924]		0.267917	0.821856
VC1986	conserved hypothetical protein		catalytic activity [GO:0003824]		0.313108	0.822286
VC0199	hemolysin secretion ATP-binding protein, putative		integral component of membrane [GO:0016021]; ATP binding [GO:0005524]; ATPase activity [GO:0016887]; ATPase-coupled transmembrane transporter activity [GO:0042626]; transporter activity [GO:0005215]; pathogenesis [GO:0009405]; transmembrane transport [GO:0055085]		-0.378205	0.822943
VC0337	conserved hypothetical protein		integral component of membrane [GO:0016021]		0.2977	0.822943
VC1451	RTX toxin RtxA	rtxA	extracellular region [GO:0005576]; host cell cytosol [GO:0044164]; host cell plasma membrane [GO:0020002]; membrane [GO:0016020]; acid-amino acid ligase activity [GO:0016881]; ATP binding [GO:0005524]; calcium ion binding [GO:0005509]; cysteine-type endopeptidase activity [GO:0004197]; cysteine-type peptidase activity [GO:0008234]; inositol hexakisphosphate binding [GO:0000822]; ligase activity […	vch05110 Vibrio cholerae infection	0.343792	0.822943
VC0359	ribosomal protein S12	rpsL	cytosolic small ribosomal subunit [GO:0022627]; ribosome [GO:0005840]; rRNA binding [GO:0019843]; structural constituent of ribosome [GO:0003735]; tRNA binding [GO:0000049]; translation [GO:0006412]	vch03010 Ribosome	0.210408	0.824335
VC0573	ubiquinol--cytochrome c reductase, iron-sulfur subunit	petA	plasma membrane respiratory chain complex III [GO:0045276]; 2 iron, 2 sulfur cluster binding [GO:0051537]; oxidoreductase activity [GO:0016491]; ubiquinol-cytochrome-c reductase activity [GO:0008121]; mitochondrial electron transport, ubiquinol to cytochrome c [GO:0006122]	vch00190 Oxidative phosphorylation vch01100 Metabolic pathways vch02020 Two-component system	-0.282636	0.824335
VC2052	cytochrome c-type biogenesis protein CcmF	ccmF	integral component of membrane [GO:0016021]; catalytic activity [GO:0003824]; heme binding [GO:0020037]; heme transporter activity [GO:0015232]; cytochrome complex assembly [GO:0017004]		-0.235185	0.824502
VC0265	conserved hypothetical protein	ybdG	integral component of membrane [GO:0016021]; plasma membrane [GO:0005886]; mechanosensitive ion channel activity [GO:0008381]; cellular response to osmotic stress [GO:0071470]		0.264455	0.824942
VC2113	conserved hypothetical protein	epmC			0.307135	0.824942
VC0046	polypeptide deformylase	def1	formylmethionine deformylase activity [GO:0008463]; metal ion binding [GO:0046872]; peptide deformylase activity [GO:0042586]; cellular protein modification process [GO:0006464]; co-translational protein modification [GO:0043686]; N-terminal protein amino acid modification [GO:0031365]; translation [GO:0006412]		0.221887	0.825721
VCA0082	transcriptional regulator, LysR family	pgrR	DNA-binding transcription factor activity [GO:0003700]; transcription regulatory region DNA binding [GO:0044212]; regulation of transcription, DNA-templated [GO:0006355]		0.413277	0.825721
<missing>	<missing>	<missing>	<missing>	<missing>	0	0
VC0311	ferredoxin	paaE	2 iron, 2 sulfur cluster binding [GO:0051537]; electron transfer activity [GO:0009055]		-0.312636	0.836443
VC2702	transcriptional regulator, LuxR family	narL	DNA binding [GO:0003677]; DNA-binding transcription factor activity [GO:0003700]; phosphorelay signal transduction system [GO:0000160]; regulation of transcription, DNA-templated [GO:0006355]		-0.374396	0.837546
VC0643	initiation factor IF-2	infB	cytoplasm [GO:0005737]; GTP binding [GO:0005525]; GTPase activity [GO:0003924]; translation initiation factor activity [GO:0003743]; translational initiation [GO:0006413]		0.236152	0.837697
VC0218	ribosomal protein L28	rpmB	cytosolic large ribosomal subunit [GO:0022625]; structural constituent of ribosome [GO:0003735]; translation [GO:0006412]	vch03010 Ribosome	0.227716	0.838508
VC0366	ribosomal protein S6	rpsF	cytosolic small ribosomal subunit [GO:0022627]; small ribosomal subunit rRNA binding [GO:0070181]; structural constituent of ribosome [GO:0003735]; translation [GO:0006412]	vch03010 Ribosome	0.244359	0.838508
VC1328	galactoside ABC transporter, permease protein	mglC	integral component of membrane [GO:0016021]; integral component of plasma membrane [GO:0005887]; plasma membrane [GO:0005886]; ATPase-coupled transmembrane transporter activity [GO:0042626]; galactose transmembrane transporter activity [GO:0005354]; glucose transmembrane transporter activity [GO:0005355]; transmembrane transporter activity [GO:0022857]; galactose transmembrane transport [GO:00157…	vch02010 ABC transporters	-0.434447	0.838508
VC1488	conserved hypothetical protein	rlmL	cytoplasm [GO:0005737]; 23S rRNA (guanine(2445)-N(2))-methyltransferase activity [GO:0052915]; RNA binding [GO:0003723]; rRNA (guanine-N2-)-methyltransferase activity [GO:0008990]; rRNA (guanine-N7-)-methyltransferase activity [GO:0070043]		0.255957	0.838508
VC1698	conserved hypothetical protein		plasma membrane [GO:0005886]		-0.299312	0.838508
VC1707	hypothetical protein				0.349595	0.838508
VC1891	hypothetical protein				0.351428	0.838508
VC2172	conserved hypothetical protein	ybaK	aminoacyl-tRNA editing activity [GO:0002161]; lyase activity [GO:0016829]; translation [GO:0006412]		0.331543	0.838508
VC2711	ATP-dependent DNA helicase RecG	recG	ATP binding [GO:0005524]; DNA helicase activity [GO:0003678]; four-way junction helicase activity [GO:0009378]; nucleic acid binding [GO:0003676]; RNA helicase activity [GO:0003724]; DNA recombination [GO:0006310]; DNA repair [GO:0006281]	vch03440 Homologous recombination	0.228298	0.838508
VCA0465	hypothetical protein		integral component of membrane [GO:0016021]		-0.31611	0.838508
VCA0485	mazG-related protein				-0.433903	0.838508
VCA0538	cytochrome b561, putative	yceJ_2	integral component of membrane [GO:0016021]; plasma membrane [GO:0005886]; electron transfer activity [GO:0009055]; heme binding [GO:0020037]; respiratory electron transport chain [GO:0022904]		-0.400955	0.838508
<missing>	<missing>	<missing>	<missing>	<missing>	0	0
VC0033	conserved hypothetical protein	yihG	integral component of membrane [GO:0016021]; plasma membrane [GO:0005886]; transferase activity, transferring acyl groups [GO:0016746]		0.270669	0.838728
VC0072	sensory box/GGDEF family protein	pdeB_1	integral component of membrane [GO:0016021]; phosphorelay sensor kinase activity [GO:0000155]; phosphorelay signal transduction system [GO:0000160]		0.29741	0.838728
VC0082	conserved hypothetical protein	rmuC	DNA recombination [GO:0006310]		0.26296	0.838728
VC0089	cytochrome c551 peroxidase	ccp	cytochrome-c peroxidase activity [GO:0004130]; electron transfer activity [GO:0009055]; heme binding [GO:0020037]; metal ion binding [GO:0046872]		-0.432234	0.838728
VC0453	conserved hypothetical protein	trmB	tRNA methyltransferase complex [GO:0043527]; tRNA (guanine-N7-)-methyltransferase activity [GO:0008176]; RNA (guanine-N7)-methylation [GO:0036265]; tRNA methylation [GO:0030488]		0.284824	0.838728
VC1029	GGDEF family protein	cph2_1	plasma membrane [GO:0005886]; diguanylate cyclase activity [GO:0052621]; cell adhesion involved in single-species biofilm formation [GO:0043709]; negative regulation of bacterial-type flagellum-dependent cell motility [GO:1902201]		0.370938	0.838728
VC2190	flagellar hook-associated protein FlgL	flgL	bacterial-type flagellum hook [GO:0009424]; structural molecule activity [GO:0005198]; bacterial-type flagellum-dependent cell motility [GO:0071973]	vch02040 Flagellar assembly	-0.2322	0.838728
VC2335	hypothetical protein				0.326649	0.838728
VCA0013	maltodextrin phosphorylase	malP	cytoplasm [GO:0005737]; glycogen phosphorylase activity [GO:0008184]; linear malto-oligosaccharide phosphorylase activity [GO:0102250]; phosphorylase activity [GO:0004645]; pyridoxal phosphate binding [GO:0030170]; SHG alpha-glucan phosphorylase activity [GO:0102499]; carbohydrate metabolic process [GO:0005975]; glycogen catabolic process [GO:0005980]	vch00500 Starch and sucrose metabolism vch01100 Metabolic pathways vch01110 Biosynthesis of secondary metabolites	-0.37172	0.838728
VCA0403	hypothetical protein		integral component of membrane [GO:0016021]		-0.369841	0.838728
VCA0685	iron(III) ABC transporter, periplasmic iron-compound-binding protein	potD_3	ATPase-coupled transmembrane transporter activity [GO:0042626]; iron ion transmembrane transporter activity [GO:0005381]; iron ion transport [GO:0006826]	vch02010 ABC transporters	-0.392956	0.838728
VCA0788	DnaJ-related protein	dnaJ_2			-0.415652	0.838728
VCA1078	transcriptional regulator, LuxR family	vqmA	DNA binding [GO:0003677]; DNA-binding transcription factor activity [GO:0003700]; regulation of transcription, DNA-templated [GO:0006355]		0.278734	0.838728
VC0323	transcription antitermination protein NusG	nusG	cytosol [GO:0005829]; DNA-templated transcription, elongation [GO:0006354]; DNA-templated transcription, termination [GO:0006353]; regulation of DNA-templated transcription, elongation [GO:0032784]; transcription antitermination [GO:0031564]		0.205008	0.842143
VC0402	MSHA biogenesis protein MshL	xcpQ	outer membrane [GO:0019867]; pathogenesis [GO:0009405]; pilus assembly [GO:0009297]; protein secretion [GO:0009306]		0.210868	0.842143
VC0741	queuine tRNA-ribosyltransferase	tgt	cytoplasm [GO:0005737]; cytosol [GO:0005829]; metal ion binding [GO:0046872]; queuine tRNA-ribosyltransferase activity [GO:0008479]; queuosine biosynthetic process [GO:0008616]; tRNA modification [GO:0006400]; tRNA wobble guanine modification [GO:0002099]; tRNA-guanine transglycosylation [GO:0101030]		0.302363	0.842143
VC0908	histidinol phosphatase-related protein	gmhB	cytoplasm [GO:0005737]; D,D-heptose 1,7-bisphosphate phosphatase activity [GO:0034200]; magnesium ion binding [GO:0000287]; zinc ion binding [GO:0008270]; ADP-L-glycero-beta-D-manno-heptose biosynthetic process [GO:0097171]; lipopolysaccharide core region biosynthetic process [GO:0009244]	vch00540 Lipopolysaccharide biosynthesis vch01100 Metabolic pathways	-0.227894	0.842143
VC1640	ribosomal protein L25	rplY	cytosolic large ribosomal subunit [GO:0022625]; 5S rRNA binding [GO:0008097]; structural constituent of ribosome [GO:0003735]; translation [GO:0006412]	vch03010 Ribosome	0.243633	0.842143
VC1778	conserved hypothetical protein	siaQ	integral component of membrane [GO:0016021]; plasma membrane [GO:0005886]; transmembrane transporter activity [GO:0022857]; C4-dicarboxylate transport [GO:0015740]; carbohydrate transport [GO:0008643]		-0.393124	0.842143
VC1800	hypothetical protein				-0.394515	0.842143
VC1815	C-factor, putative	csgA	cell-cell signaling [GO:0007267]		-0.426614	0.842143
VC1987	outer membrane lipoprotein Slp, putative	slp	cell outer membrane [GO:0009279]; outer membrane [GO:0019867]		-0.3119	0.842143
VC2022	malonyl CoA-acyl carrier protein transacylase	fabD	cytosol [GO:0005829]; [acyl-carrier-protein] S-malonyltransferase activity [GO:0004314]; fatty acid biosynthetic process [GO:0006633]	vch00061 Fatty acid biosynthesis vch01100 Metabolic pathways vch01130 Biosynthesis of antibiotics vch01212 Fatty acid metabolism	0.228279	0.842143
VC2092	citrate synthase	gltA	cytoplasm [GO:0005737]; integral component of membrane [GO:0016021]; citrate (Si)-synthase activity [GO:0004108]; tricarboxylic acid cycle [GO:0006099]	vch00020 Citrate cycle (TCA cycle) vch00630 Glyoxylate and dicarboxylate metabolism vch01100 Metabolic pathways vch01110 Biosynthesis of secondary metabolites vch01120 Microbial metabolism in diverse environments vch01130 Biosynthesis of antibiotics vch01200 Carbon metabolism vch01210 2-Oxocarboxylic acid metabolism vch01230 Biosynthesis of amino acids	-0.415313	0.842143
VC2234	ribonuclease HI	rnhA_2	cytoplasm [GO:0005737]; magnesium ion binding [GO:0000287]; nucleic acid binding [GO:0003676]; RNA-DNA hybrid ribonuclease activity [GO:0004523]; DNA replication, removal of RNA primer [GO:0043137]; RNA phosphodiester bond hydrolysis, endonucleolytic [GO:0090502]	vch03030 DNA replication	-0.270936	0.842143
VC2311	HesA/MoeB/ThiF family protein	tcdA	integral component of membrane [GO:0016021]; tRNA threonylcarbamoyladenosine dehydratase [GO:0061503]; ubiquitin-like modifier activating enzyme activity [GO:0008641]; cyclic threonylcarbamoyladenosine biosynthetic process [GO:0061504]		0.333014	0.842143
VC2638	pyridine nucleotide-disulfide oxidoreductase, class I	lpd	cell [GO:0005623]; electron transfer activity [GO:0009055]; flavin adenine dinucleotide binding [GO:0050660]; NAD(P)+ transhydrogenase (B-specific) activity [GO:0003957]; NAD(P)H dehydrogenase (quinone) activity [GO:0003955]; cell redox homeostasis [GO:0045454]; oxidation-reduction process [GO:0055114]	vch00010 Glycolysis / Gluconeogenesis vch00020 Citrate cycle (TCA cycle) vch00260 Glycine, serine and threonine metabolism vch00280 Valine, leucine and isoleucine degradation vch00620 Pyruvate metabolism vch00630 Glyoxylate and dicarboxylate metabolism vch00640 Propanoate metabolism vch01100 Metabolic pathways vch01110 Biosynthesis of secondary metabolites vch01120 Microbial metabolism in diverse…	0.28283	0.842143
VC2673	1,4-dihydroxy-2-naphthoate octaprenyltransferase	menA	integral component of plasma membrane [GO:0005887]; plasma membrane [GO:0005886]; 1,4-dihydroxy-2-naphthoate octaprenyltransferase activity [GO:0046428]; prenyltransferase activity [GO:0004659]; transferase activity, transferring alkyl or aryl (other than methyl) groups [GO:0016765]; menaquinone biosynthetic process [GO:0009234]; ubiquinone biosynthetic process via 3,4-dihydroxy-5-polyprenylbenzo…	vch00130 Ubiquinone and other terpenoid-quinone biosynthesis vch01100 Metabolic pathways vch01110 Biosynthesis of secondary metabolites	0.297645	0.842143
VC2713	osmolarity sensor protein EnvZ	envZ_1	integral component of plasma membrane [GO:0005887]; ATP binding [GO:0005524]; phosphorelay sensor kinase activity [GO:0000155]; osmosensory signaling via phosphorelay pathway [GO:0007234]; phosphorelay signal transduction system [GO:0000160]; regulation of response to osmotic stress [GO:0047484]	vch02020 Two-component system	-0.339906	0.842143
VCA0036	sodium/dicarboxylate symporter	sstT	integral component of membrane [GO:0016021]; membrane [GO:0016020]; plasma membrane [GO:0005886]; neutral amino acid:sodium symporter activity [GO:0005295]; sodium:dicarboxylate symporter activity [GO:0017153]; symporter activity [GO:0015293]; transmembrane transporter activity [GO:0022857]; dicarboxylic acid transport [GO:0006835]; serine transport [GO:0032329]; threonine transport [GO:0015826]		0.261937	0.842143
VCA0549	phnA protein		cytosol [GO:0005829]	vch01120 Microbial metabolism in diverse environments	0.267583	0.842143
VCA0728	hypothetical protein				-0.217521	0.842143
VCA0805	exoribonuclease II	rnb	cytosol [GO:0005829]; exoribonuclease II activity [GO:0008859]; RNA binding [GO:0003723]; mRNA catabolic process [GO:0006402]; RNA catabolic process [GO:0006401]		0.234893	0.842143
VCA0960	GGDEF family protein	ydaM_4	integral component of membrane [GO:0016021]		0.325214	0.842143
VCA1054	conserved hypothetical protein				-0.418174	0.842143
VCA1106	hypothetical protein				-0.42413	0.842143
<missing>	<missing>	<missing>	<missing>	<missing>	0	0
VC2415	pyruvate dehydrogenase complex repressor	pdhR	DNA binding [GO:0003677]; DNA-binding transcription factor activity [GO:0003700]; regulation of transcription, DNA-templated [GO:0006355]		0.265632	0.842968
VC1426	spermidine/putrescine ABC transporter, permease protein	ydcV	integral component of membrane [GO:0016021]; plasma membrane [GO:0005886]; ATPase-coupled polyamine transmembrane transporter activity [GO:0015417]; putrescine transport [GO:0015847]; spermidine transport [GO:0015848]	vch02010 ABC transporters	0.243971	0.843911
VC1082	response regulator	cheY_1	phosphorelay response regulator activity [GO:0000156]; phosphorelay signal transduction system [GO:0000160]		-0.418662	0.846341
VC1511	formate dehydrogenase, cytochrome B556 subunit	fdoI	formate dehydrogenase complex [GO:0009326]; integral component of membrane [GO:0016021]; plasma membrane [GO:0005886]; electron transfer activity [GO:0009055]; formate dehydrogenase (NAD+) activity [GO:0008863]; formate dehydrogenase (quinone) activity [GO:0036397]; oxidoreductase activity [GO:0016491]; anaerobic respiration [GO:0009061]; formate oxidation [GO:0015944]; respiratory electron trans…	vch00630 Glyoxylate and dicarboxylate metabolism vch00680 Methane metabolism vch01100 Metabolic pathways vch01120 Microbial metabolism in diverse environments vch01200 Carbon metabolism	-0.252436	0.846341
VC0036	FixG-related protein		cytoplasm [GO:0005737]; integral component of membrane [GO:0016021]; oxidation-reduction process [GO:0055114]		-0.334403	0.84788
VC0702	conserved hypothetical protein		metal ion binding [GO:0046872]; nucleoside-triphosphatase activity [GO:0017111]; nucleotide binding [GO:0000166]; nucleotide metabolic process [GO:0009117]; thiamine metabolic process [GO:0006772]		-0.233086	0.84788
VC1645	conserved hypothetical protein	yihX	hydrolase activity [GO:0016787]		-0.403026	0.84788
VC2439	methyl-accepting chemotaxis protein	mcpH_1	integral component of membrane [GO:0016021]; signaling receptor activity [GO:0038023]; transmembrane signaling receptor activity [GO:0004888]; chemotaxis [GO:0006935]; signal transduction [GO:0007165]	vch02020 Two-component system vch02030 Bacterial chemotaxis	-0.297122	0.84788
VCA0283	hypothetical protein		dynein complex [GO:0030286]; dynein intermediate chain binding [GO:0045505]; dynein light intermediate chain binding [GO:0051959]; microtubule-based process [GO:0007017]; positive regulation of ATP-dependent microtubule motor activity, plus-end-directed [GO:2000582]		-0.251993	0.84788
VCA0687	iron(III) ABC transporter, ATP-binding protein	potA_2	ATP-binding cassette (ABC) transporter complex [GO:0043190]; cell [GO:0005623]; plasma membrane [GO:0005886]; ATP binding [GO:0005524]; ATPase activity [GO:0016887]; ATPase-coupled ferric iron transmembrane transporter activity [GO:0015408]; ATPase-coupled transmembrane transporter activity [GO:0042626]; iron ion transmembrane transporter activity [GO:0005381]; transmembrane transporter activity …	vch02010 ABC transporters	-0.422161	0.84788
<missing>	<missing>	<missing>	<missing>	<missing>	0	0
VC0471	sprT protein, putative	sprT	cytoplasm [GO:0005737]; zinc ion binding [GO:0008270]		0.376958	0.84959
VC1665	ABC transporter, permease protein, putative	ynjC	integral component of membrane [GO:0016021]; plasma membrane [GO:0005886]; ATPase-coupled transmembrane transporter activity [GO:0042626]		-0.281374	0.84959
VCA0499	hypothetical protein				-0.414854	0.84959
VCA0981	hypothetical protein				-0.395124	0.84959
VC0005	conserved hypothetical protein		plasma membrane [GO:0005886]		0.282263	0.850668
VC0449	methyl-accepting chemotaxis protein	mcpP_1	membrane [GO:0016020]; signaling receptor activity [GO:0038023]; transmembrane signaling receptor activity [GO:0004888]; chemotaxis [GO:0006935]; signal transduction [GO:0007165]	vch02020 Two-component system vch02030 Bacterial chemotaxis	-0.400746	0.850668
VC0476	D-erythrose 4-phosphate dehydrogenase	epd	cytosol [GO:0005829]; erythrose-4-phosphate dehydrogenase activity [GO:0048001]; glyceraldehyde-3-phosphate dehydrogenase (NAD+) (phosphorylating) activity [GO:0004365]; NAD binding [GO:0051287]; glucose metabolic process [GO:0006006]; pyridoxal phosphate biosynthetic process [GO:0042823]; pyridoxine biosynthetic process [GO:0008615]	vch00750 Vitamin B6 metabolism vch01100 Metabolic pathways	0.233741	0.850668
VCA0311	hypothetical protein	parE-1			-0.32154	0.850668
VCA0443	lipoprotein Blc	blc_4	cell outer membrane [GO:0009279]; cytoplasm [GO:0005737]; lipid binding [GO:0008289]; lipid metabolic process [GO:0006629]; response to reactive oxygen species [GO:0000302]		-0.27484	0.850668
VCA1091	chemotaxis protein methyltransferase CheR	cheR_2	protein-glutamate O-methyltransferase activity [GO:0008983]; chemotaxis [GO:0006935]	vch02020 Two-component system vch02030 Bacterial chemotaxis	-0.415268	0.850668
VCA0586	conserved hypothetical protein	comR_1	DNA binding [GO:0003677]		0.290544	0.852044
VC2292	NADH:ubiquinone oxidoreductase, Na translocating, hydrophobic membrane protein NqrD	nqrD	integral component of membrane [GO:0016021]; NADH dehydrogenase complex [GO:0030964]; plasma membrane [GO:0005886]; NADH dehydrogenase (ubiquinone) activity [GO:0008137]; sodium ion transport [GO:0006814]		-0.198886	0.854459
VC0383	hypothetical protein				-0.411388	0.854893
VC1993	2,4-dienoyl-CoA reductase	fadH	2,4-dienoyl-CoA reductase (NADPH) activity [GO:0008670]; FMN binding [GO:0010181]; fatty acid beta-oxidation, unsaturated, even number, reductase/isomerase pathway [GO:0033543]; fatty acid catabolic process [GO:0009062]		-0.385955	0.854893
VC2199	flagellar basal-body rod protein FlgC	flgC	bacterial-type flagellum basal body [GO:0009425]; bacterial-type flagellum basal body, rod [GO:0030694]; bacterial-type flagellum hook [GO:0009424]; structural molecule activity [GO:0005198]; bacterial-type flagellum-dependent swarming motility [GO:0071978]	vch02040 Flagellar assembly	-0.220323	0.854893
VCA0239	transcriptional regulator	czcR	cytosol [GO:0005829]; protein-DNA complex [GO:0032993]; DNA-binding transcription activator activity [GO:0001216]; DNA-binding transcription factor activity [GO:0003700]; phosphorelay response regulator activity [GO:0000156]; transcription regulatory region sequence-specific DNA binding [GO:0000976]; regulation of transcription, DNA-templated [GO:0006355]		0.326894	0.854893
VCA0545	5`-nucleotidase, putative		outer membrane-bounded periplasmic space [GO:0030288]; 5'-nucleotidase activity [GO:0008253]; nucleotide binding [GO:0000166]; UDP-sugar diphosphatase activity [GO:0008768]; nucleobase-containing small molecule interconversion [GO:0015949]; nucleotide catabolic process [GO:0009166]	vch00230 Purine metabolism vch00240 Pyrimidine metabolism vch00760 Nicotinate and nicotinamide metabolism vch01100 Metabolic pathways vch01110 Biosynthesis of secondary metabolites	0.297981	0.854893
<missing>	<missing>	<missing>	<missing>	<missing>	0	0
VC2545	inorganic pyrophosphatase	ppa	cytosol [GO:0005829]; inorganic diphosphatase activity [GO:0004427]; magnesium ion binding [GO:0000287]; phosphate-containing compound metabolic process [GO:0006796]; phosphorus metabolic process [GO:0006793]	vch00190 Oxidative phosphorylation	-0.215866	0.855712
VC1725	beta-ketoadipate enol-lactone hydrolase, putative	catD_2	hydrolase activity [GO:0016787]; aromatic compound catabolic process [GO:0019439]		-0.269081	0.856106
VC0467	conserved hypothetical protein				0.252535	0.856143
VC1414	thermostable carboxypeptidase 1		metal ion binding [GO:0046872]; metallocarboxypeptidase activity [GO:0004181]; peptidase activity [GO:0008233]; proteolysis [GO:0006508]		-0.26071	0.856519
VC1995	L-asparaginase I	ansA	cytosol [GO:0005829]; asparaginase activity [GO:0004067]; asparagine catabolic process [GO:0006530]; cellular amino acid metabolic process [GO:0006520]	vch00250 Alanine, aspartate and glutamate metabolism vch00460 Cyanoamino acid metabolism vch01100 Metabolic pathways vch01110 Biosynthesis of secondary metabolites	-0.273529	0.856519
VC2552	hypothetical protein				0.28515	0.856519
VCA0015	hypothetical protein	glgB	cytoplasm [GO:0005737]; cytosol [GO:0005829]; 1,4-alpha-glucan branching enzyme activity [GO:0003844]; 1,4-alpha-glucan branching enzyme activity (using a glucosylated glycogenin as primer for glycogen synthesis) [GO:0102752]; cation binding [GO:0043169]; hydrolase activity, hydrolyzing O-glycosyl compounds [GO:0004553]; carbohydrate metabolic process [GO:0005975]; glycogen biosynthetic process […		-0.311487	0.856519
VCA0420	hypothetical protein				-0.317219	0.858163
VCA0666	L-serine dehydratase 1	sdaA_2	4 iron, 4 sulfur cluster binding [GO:0051539]; L-serine ammonia-lyase activity [GO:0003941]; metal ion binding [GO:0046872]; cellular amino acid metabolic process [GO:0006520]; gluconeogenesis [GO:0006094]	vch00260 Glycine, serine and threonine metabolism vch00270 Cysteine and methionine metabolism vch01100 Metabolic pathways vch01110 Biosynthesis of secondary metabolites vch01130 Biosynthesis of antibiotics vch01200 Carbon metabolism vch01230 Biosynthesis of amino acids	-0.37521	0.858163
<missing>	<missing>	<missing>	<missing>	<missing>	0	0
VCA0608	conserved hypothetical protein	yjjG	hydrolase activity [GO:0016787]	vch00230 Purine metabolism vch00240 Pyrimidine metabolism vch00760 Nicotinate and nicotinamide metabolism vch01100 Metabolic pathways vch01110 Biosynthesis of secondary metabolites	0.231381	0.860815
VC0038	hypothetical protein				-0.347325	0.861244
VC0081	conserved hypothetical protein		integral component of membrane [GO:0016021]		0.285875	0.861244
VC0330	regulator of sigma D	rsd	DNA-binding transcription factor activity [GO:0003700]; regulation of transcription, DNA-templated [GO:0006355]		-0.366331	0.861244
VC0494	conserved hypothetical protein				0.407212	0.861244
VC1716	mukF protein	mukF	cytoplasm [GO:0005737]; nucleoid [GO:0009295]; calcium ion binding [GO:0005509]; cell cycle [GO:0007049]; cell division [GO:0051301]; chromosome condensation [GO:0030261]; chromosome segregation [GO:0007059]; DNA replication [GO:0006260]		0.308414	0.861244
VC1750	hypothetical protein				0.308247	0.861244
VC2058	hypothetical protein		integral component of membrane [GO:0016021]		-0.211827	0.861244
VCA0253	antibiotic acetyltransferase	cat_1	transferase activity [GO:0016740]		0.354131	0.861244
VCA0266	transcriptional regulator, AraC/XylS family	nimR_1	DNA binding [GO:0003677]; DNA-binding transcription factor activity [GO:0003700]; sequence-specific DNA binding [GO:0043565]; regulation of transcription, DNA-templated [GO:0006355]		-0.352113	0.861244
VCA0287	threonyl-tRNA synthetase	thrS	cytosol [GO:0005829]; ATP binding [GO:0005524]; metal ion binding [GO:0046872]; threonine-tRNA ligase activity [GO:0004829]; tRNA binding [GO:0000049]; threonyl-tRNA aminoacylation [GO:0006435]	vch00970 Aminoacyl-tRNA biosynthesis	0.201127	0.861244
VCA0343	hypothetical protein				-0.344212	0.861244
<missing>	<missing>	<missing>	<missing>	<missing>	0	0
VC1935	CDP-diacylglycerol--glycerol-3-phosphate 3-phosphatidyltransferase-related protein		integral component of membrane [GO:0016021]; phosphotransferase activity, for other substituted phosphate groups [GO:0016780]; phospholipid biosynthetic process [GO:0008654]		0.280695	0.861344
VC2174	UDP-sugar hydrolase	mggB	cell outer membrane [GO:0009279]; outer membrane-bounded periplasmic space [GO:0030288]; 5'-nucleotidase activity [GO:0008253]; metal ion binding [GO:0046872]; nucleotide binding [GO:0000166]; UDP-sugar diphosphatase activity [GO:0008768]; nucleotide catabolic process [GO:0009166]; nucleotide-sugar metabolic process [GO:0009225]	vch00230 Purine metabolism vch00240 Pyrimidine metabolism vch00760 Nicotinate and nicotinamide metabolism vch01100 Metabolic pathways vch01110 Biosynthesis of secondary metabolites	-0.272878	0.861419
VCA0824	diaminobutyrate--pyruvate aminotransferase	ectB	diaminobutyrate-2-oxoglutarate transaminase activity [GO:0045303]; diaminobutyrate-pyruvate transaminase activity [GO:0047307]; pyridoxal phosphate binding [GO:0030170]; transaminase activity [GO:0008483]; ectoine biosynthetic process [GO:0019491]	vch00260 Glycine, serine and threonine metabolism vch01100 Metabolic pathways vch01120 Microbial metabolism in diverse environments vch01210 2-Oxocarboxylic acid metabolism vch01230 Biosynthesis of amino acids	0.353463	0.864567
VC1709	zinc protease, insulinase family		metal ion binding [GO:0046872]; metalloendopeptidase activity [GO:0004222]; peptidase activity [GO:0008233]; proteolysis [GO:0006508]		0.235398	0.86602
<missing>	<missing>	<missing>	<missing>	<missing>	0	0
<missing>	<missing>	<missing>	<missing>	<missing>	0	0
VC2324	transcriptional regulator, LysR family	cysL_1	DNA-binding transcription factor activity [GO:0003700]; transcription regulatory region DNA binding [GO:0044212]; regulation of transcription, DNA-templated [GO:0006355]		0.318328	0.867157
VC1544	tonB2 protein		integral component of membrane [GO:0016021]; outer membrane-bounded periplasmic space [GO:0030288]; plasma membrane protein complex [GO:0098797]; energy transducer activity [GO:0031992]; siderophore transmembrane transporter activity [GO:0015343]; protein transport [GO:0015031]		-0.239671	0.867536
VC1553	glycerol-3-phosphate regulon repressor	glpR_1	DNA binding [GO:0003677]; DNA-binding transcription factor activity [GO:0003700]; regulation of transcription, DNA-templated [GO:0006355]		0.395103	0.867536
<missing>	<missing>	<missing>	<missing>	<missing>	0	0
VC0506	hypothetical protein				0.262871	0.867559
VC1838	tolR membrane protein	exbD_2	integral component of plasma membrane [GO:0005887]; transmembrane transporter activity [GO:0022857]; transporter activity [GO:0005215]; cell cycle [GO:0007049]; cell division [GO:0051301]; protein transport [GO:0015031]		-0.217154	0.867559
VCA0004	hypothetical protein				-0.341018	0.867559
VCA0301	oxidoreductase, short-chain dehydrogenase/reductase family	gdhI	oxidoreductase activity [GO:0016491]		-0.221594	0.867559
VC1906	hypothetical protein				-0.234993	0.872014
VC0039	SpoOM-related protein	spo0M			0.255672	0.873126
VC1372	GGDEF family protein	ycdT_1	integral component of membrane [GO:0016021]; plasma membrane [GO:0005886]; diguanylate cyclase activity [GO:0052621]; cell adhesion involved in single-species biofilm formation [GO:0043709]; negative regulation of bacterial-type flagellum-dependent cell motility [GO:1902201]		-0.305641	0.873126
VCA0544	conserved hypothetical protein	recF_3	DNA synthesis involved in DNA repair [GO:0000731]; double-strand break repair [GO:0006302]		-0.324014	0.873126
VC1524	ABC transporter, permease protein	tupB	integral component of membrane [GO:0016021]; plasma membrane [GO:0005886]; ATPase-coupled transmembrane transporter activity [GO:0042626]	vch02010 ABC transporters	-0.23438	0.873492
VC2504	2-hydroxyacid dehydrogenase family protein		catalytic activity [GO:0003824]; NAD binding [GO:0051287]; oxidoreductase activity, acting on the CH-OH group of donors, NAD or NADP as acceptor [GO:0016616]	vch00260 Glycine, serine and threonine metabolism vch00630 Glyoxylate and dicarboxylate metabolism vch00680 Methane metabolism vch01100 Metabolic pathways vch01110 Biosynthesis of secondary metabolites vch01120 Microbial metabolism in diverse environments vch01130 Biosynthesis of antibiotics vch01200 Carbon metabolism	-0.288897	0.876329
VC0503	conserved hypothetical protein	mepM_1	metal ion binding [GO:0046872]; metalloendopeptidase activity [GO:0004222]; septum digestion after cytokinesis [GO:0000920]		0.26121	0.8783
VC0563	tRNA (guanine-N1)-methyltransferase	trmD	cytosol [GO:0005829]; tRNA (guanine(37)-N(1))-methyltransferase activity [GO:0052906]; tRNA (guanine-N1-)-methyltransferase activity [GO:0009019]; tRNA modification [GO:0006400]; tRNA N1-guanine methylation [GO:0002939]		0.195248	0.8783
VC0880	conserved hypothetical protein	abgT_2	integral component of membrane [GO:0016021]; secondary active p-aminobenzoyl-glutamate transmembrane transporter activity [GO:0015558]; p-aminobenzoyl-glutamate transmembrane transport [GO:1902604]; p-aminobenzoyl-glutamate transport [GO:0015814]		0.38	0.8783
VC1379	hypothetical protein				0.281038	0.8783
VC1651	response regulator VieB	bepA_2	phosphorelay response regulator activity [GO:0000156]; phosphorelay signal transduction system [GO:0000160]		0.355509	0.8783
VCA0755	hypothetical protein				0.363502	0.8783
VC1274	conserved hypothetical protein		integral component of membrane [GO:0016021]; plasma membrane [GO:0005886]; transmembrane transporter activity [GO:0022857]; C4-dicarboxylate transport [GO:0015740]		-0.362992	0.881588
VC2042	histone deacetylase/AcuC/AphA family protein	acuC			0.295506	0.882022
VC0094	4-hydroxybenzoate octaprenyltransferase	ubiA	integral component of membrane [GO:0016021]; plasma membrane [GO:0005886]; 4-hydroxybenzoate decaprenyltransferase activity [GO:0002083]; 4-hydroxybenzoate nonaprenyltransferase activity [GO:0047293]; 4-hydroxybenzoate octaprenyltransferase activity [GO:0008412]; transferase activity, transferring alkyl or aryl (other than methyl) groups [GO:0016765]; ubiquinone biosynthetic process [GO:0006744]	vch00130 Ubiquinone and other terpenoid-quinone biosynthesis vch01100 Metabolic pathways vch01110 Biosynthesis of secondary metabolites	0.242707	0.882402
VC0389	Na+/H+ antiporter, putative	nhaP	cell [GO:0005623]; integral component of membrane [GO:0016021]; plasma membrane [GO:0005886]; potassium:proton antiporter activity [GO:0015386]; sodium:proton antiporter activity [GO:0015385]; potassium ion transmembrane transport [GO:0071805]; proton transmembrane transport [GO:1902600]; regulation of intracellular pH [GO:0051453]; sodium ion import across plasma membrane [GO:0098719]; sodium io…		0.208504	0.882402
VC0584	hypothetical protein				0.242358	0.882402
VC1062	transcriptional regulator, AsnC family	decR	cytosol [GO:0005829]; DNA-binding transcription factor activity [GO:0003700]; sequence-specific DNA binding [GO:0043565]; regulation of transcription, DNA-templated [GO:0006355]; response to amino acid [GO:0043200]		0.362735	0.882402
VCA0196	hypothetical protein				0.379075	0.882402
VCA0381	hypothetical protein				-0.398294	0.882402
<missing>	<missing>	<missing>	<missing>	<missing>	0	0
VC0055	coproporphyrinogen III oxidase, aerobic	hemF	cytoplasm [GO:0005737]; coproporphyrinogen oxidase activity [GO:0004109]; metal ion binding [GO:0046872]; protein homodimerization activity [GO:0042803]; porphyrin-containing compound biosynthetic process [GO:0006779]; protoporphyrinogen IX biosynthetic process [GO:0006782]	vch00860 Porphyrin and chlorophyll metabolism vch01100 Metabolic pathways vch01110 Biosynthesis of secondary metabolites	0.228549	0.884419
VC2060	conserved hypothetical protein		chemotaxis [GO:0006935]; signal transduction [GO:0007165]	vch02020 Two-component system vch02030 Bacterial chemotaxis	-0.21742	0.884419
VCA0638	transporter, AcrB/D/F family	swrC_2	integral component of membrane [GO:0016021]; transmembrane transporter activity [GO:0022857]; transporter activity [GO:0005215]		-0.361211	0.884419
VC0644	ribosome-binding factor A	rbfA	cytosol [GO:0005829]; ribosomal small subunit binding [GO:0043024]; maturation of SSU-rRNA [GO:0030490]; ribosome biogenesis [GO:0042254]; RNA processing [GO:0006396]		0.239993	0.886063
VC0159	RNA-binding protein		RNA binding [GO:0003723]; RNA metabolic process [GO:0016070]		-0.2737	0.886386
VC0319	birA bifunctional protein	birA	ATP binding [GO:0005524]; biotin-[acetyl-CoA-carboxylase] ligase activity [GO:0004077]; DNA binding [GO:0003677]; biotin biosynthetic process [GO:0009102]; protein biotinylation [GO:0009305]; regulation of transcription, DNA-templated [GO:0006355]	vch00780 Biotin metabolism vch01100 Metabolic pathways	0.221202	0.886461
VC0022	conserved hypothetical protein		integral component of membrane [GO:0016021]; metal ion transmembrane transporter activity [GO:0046873]		0.237943	0.888165
<missing>	<missing>	<missing>	<missing>	<missing>	0	0
<missing>	<missing>	<missing>	<missing>	<missing>	0	0
VC0961	phoH family protein	ybeZ	cytosol [GO:0005829]; ATP binding [GO:0005524]; RNA binding [GO:0003723]		0.227127	0.890523
<missing>	<missing>	<missing>	<missing>	<missing>	0	0
VC0230	hypothetical protein	ispD_2			-0.219273	0.892144
VC0780	vibriobactin synthase component D	entD	enterobactin synthetase complex [GO:0009366]; intrinsic component of plasma membrane [GO:0031226]; holo-[acyl-carrier-protein] synthase activity [GO:0008897]; magnesium ion binding [GO:0000287]; enterobactin biosynthetic process [GO:0009239]; siderophore metabolic process [GO:0009237]	vch01053 Biosynthesis of siderophore group nonribosomal peptides vch01110 Biosynthesis of secondary metabolites vch01130 Biosynthesis of antibiotics	-0.363178	0.892144
VC1968	transcriptional regulator, HTH_3 family	sutR	DNA binding [GO:0003677]; DNA-binding transcription factor activity [GO:0003700]; metal ion binding [GO:0046872]; regulation of transcription, DNA-templated [GO:0006355]		0.257564	0.892144
VC2705	sodium/solute symporter, putative	actP	integral component of membrane [GO:0016021]; solute:sodium symporter activity [GO:0015370]		0.38532	0.892144
VCA0047	conserved hypothetical protein	yiaV	integral component of membrane [GO:0016021]		-0.208391	0.892144
VCA0096	hypothetical protein		metallopeptidase activity [GO:0008237]; serine-type endopeptidase activity [GO:0004252]		0.309165	0.892144
VCA0570	Sui1 family protein	sui1	mRNA binding [GO:0003729]; translation initiation factor activity [GO:0003743]; formation of translation preinitiation complex [GO:0001731]; translation reinitiation [GO:0002188]		0.211213	0.892144
VCA0915	hemin ABC transporter, ATP-binding protein HutD	hmuV	plasma membrane [GO:0005886]; ATP binding [GO:0005524]; ATPase activity [GO:0016887]; ATPase-coupled heme transmembrane transporter activity [GO:0015439]; ATPase-coupled transmembrane transporter activity [GO:0042626]; iron ion transport [GO:0006826]	vch02010 ABC transporters	-0.263009	0.892144
<missing>	<missing>	<missing>	<missing>	<missing>	0	0
<missing>	<missing>	<missing>	<missing>	<missing>	0	0
VC1506	hypothetical protein				0.369702	0.892948
VC2725	general secretion pathway protein L	epsL_1	Gram-negative-bacterium-type cell wall [GO:0009276]; integral component of membrane [GO:0016021]; plasma membrane [GO:0005886]; type II protein secretion system complex [GO:0015627]; protein secretion [GO:0009306]; protein secretion by the type II secretion system [GO:0015628]	vch03070 Bacterial secretion system vch05111 Biofilm formation - Vibrio cholerae	0.197157	0.893897
VC1776	N-acetylneuraminate lyase, putative	nanA	catalytic activity [GO:0003824]; lyase activity [GO:0016829]	vch00520 Amino sugar and nucleotide sugar metabolism	-0.33428	0.896333
VC0341	oligoribonuclease	orn	cytoplasm [GO:0005737]; 3'-5'-exoribonuclease activity [GO:0000175]; exoribonuclease activity [GO:0004532]; nucleic acid binding [GO:0003676]; RNA catabolic process [GO:0006401]		0.256287	0.898312
VCA0055	conserved hypothetical protein				0.302971	0.899742
<missing>	<missing>	<missing>	<missing>	<missing>	0	0
VC2073	conserved hypothetical protein		cytosol [GO:0005829]		0.280205	0.902534
VC0266	conserved hypothetical protein				-0.309064	0.90512
VC0589	ABC transporter, ATP-binding protein	ybhF_1	ATP binding [GO:0005524]; ATPase activity [GO:0016887]; ATPase-coupled transmembrane transporter activity [GO:0042626]		0.253292	0.90512
VC2031	sulfate permease family protein	bicA_2	integral component of membrane [GO:0016021]; sulfate transmembrane transporter activity [GO:0015116]; sulfate transport [GO:0008272]		0.254334	0.90512
VC2334	conserved hypothetical protein	zntB	integral component of plasma membrane [GO:0005887]; cobalt ion binding [GO:0050897]; cobalt ion transmembrane transporter activity [GO:0015087]; magnesium ion binding [GO:0000287]; magnesium ion transmembrane transporter activity [GO:0015095]		0.259115	0.90512
VCA0319	conserved hypothetical protein	TA_module	regulation of transcription, DNA-templated [GO:0006355]		0.287149	0.90512
VCA0355	conserved hypothetical protein	leuE_1	integral component of plasma membrane [GO:0005887]; amino acid transmembrane transporter activity [GO:0015171]; amino acid transport [GO:0006865]		-0.321428	0.90512
VCA0958	hypothetical protein		DNA binding [GO:0003677]		-0.381977	0.90512
VC0701	trp operon repressor, putative	trpR	cytoplasm [GO:0005737]; DNA-binding transcription factor activity [GO:0003700]; sequence-specific DNA binding [GO:0043565]; negative regulation of transcription, DNA-templated [GO:0045892]; regulation of transcription, DNA-templated [GO:0006355]; tryptophan metabolic process [GO:0006568]		0.260467	0.905466
VC0139	DPS family protein	dps	cell [GO:0005623]; ferric iron binding [GO:0008199]; oxidoreductase activity, oxidizing metal ions [GO:0016722]; cellular iron ion homeostasis [GO:0006879]		0.339034	0.905584
VC0569	hypothetical protein				0.23582	0.905584
VC0614	conserved hypothetical protein	gspK_1	cytoplasm [GO:0005737]; ATP binding [GO:0005524]; glucosamine kinase activity [GO:0047931]; phosphorylation [GO:0016310]	vch00520 Amino sugar and nucleotide sugar metabolism vch01100 Metabolic pathways	0.373189	0.905584
VC0752	chaperone protein HscA	hscA_1	cytoplasm [GO:0005737]; cytosol [GO:0005829]; ATP binding [GO:0005524]; ATPase activity [GO:0016887]; ATPase activity, coupled [GO:0042623]; heat shock protein binding [GO:0031072]; misfolded protein binding [GO:0051787]; protein folding chaperone [GO:0044183]; unfolded protein binding [GO:0051082]; cellular response to unfolded protein [GO:0034620]; chaperone cofactor-dependent protein refolding…		0.220354	0.905584
VC1016	RnfB-related protein	rsxB_1	plasma membrane [GO:0005886]; 4 iron, 4 sulfur cluster binding [GO:0051539]; electron transfer activity [GO:0009055]; metal ion binding [GO:0046872]; oxidoreductase activity, acting on NAD(P)H [GO:0016651]		-0.276166	0.905584
VC1195	lipoprotein, putative	yiaD_1	cell outer membrane [GO:0009279]; integral component of membrane [GO:0016021]		0.285969	0.905584
VC1305	hypothetical protein		integral component of membrane [GO:0016021]		-0.261781	0.905584
<missing>	<missing>	<missing>	<missing>	<missing>	0	0
<missing>	<missing>	<missing>	<missing>	<missing>	0	0
VC0019	valine-pyruvate aminotransferase	avtA	cytosol [GO:0005829]; pyridoxal phosphate binding [GO:0030170]; transaminase activity [GO:0008483]; valine-pyruvate transaminase activity [GO:0009042]; alanine biosynthetic process [GO:0006523]; alpha-amino acid metabolic process [GO:1901605]; valine biosynthetic process [GO:0009099]	vch00290 Valine, leucine and isoleucine biosynthesis vch01100 Metabolic pathways vch01110 Biosynthesis of secondary metabolites vch01130 Biosynthesis of antibiotics	0.196669	0.905598
VC0187	conserved hypothetical protein	rlmJ	cytosol [GO:0005829]; 23S rRNA (adenine(2030)-N(6))-methyltransferase activity [GO:0036307]; RNA binding [GO:0003723]; rRNA base methylation [GO:0070475]		0.210923	0.905598
VC0208	conserved hypothetical protein		integral component of membrane [GO:0016021]; plasma membrane [GO:0005886]		-0.24948	0.905598
VC0562	16S rRNA processing protein RimM	rimM	cytoplasm [GO:0005737]; ribosome [GO:0005840]; ribosome binding [GO:0043022]; ribosomal small subunit biogenesis [GO:0042274]; RNA processing [GO:0006396]; rRNA processing [GO:0006364]		0.183016	0.905598
VC0705	chorismate mutase/prephenate dehydratase	pheA	cytoplasm [GO:0005737]; chorismate mutase activity [GO:0004106]; prephenate dehydratase activity [GO:0004664]; chorismate metabolic process [GO:0046417]; L-phenylalanine biosynthetic process [GO:0009094]	vch00400 Phenylalanine, tyrosine and tryptophan biosynthesis vch01100 Metabolic pathways vch01110 Biosynthesis of secondary metabolites vch01130 Biosynthesis of antibiotics vch01230 Biosynthesis of amino acids	0.218665	0.905598
VC0708	conserved hypothetical protein	bamD	Bam protein complex [GO:1990063]; Gram-negative-bacterium-type cell outer membrane assembly [GO:0043165]; protein insertion into membrane [GO:0051205]		-0.201964	0.905598
VC0727	phosphate transport system regulatory protein PhoU	phoU	cell [GO:0005623]; cytoplasm [GO:0005737]; cellular phosphate ion homeostasis [GO:0030643]; negative regulation of phosphate metabolic process [GO:0045936]; phosphate ion transport [GO:0006817]; phosphate-containing compound metabolic process [GO:0006796]		-0.222632	0.905598
VC0882	conserved hypothetical protein				-0.284785	0.905598
VC1105	conserved hypothetical protein	dusC	flavin adenine dinucleotide binding [GO:0050660]; FMN binding [GO:0010181]; tRNA binding [GO:0000049]; tRNA dihydrouridine synthase activity [GO:0017150]		0.236878	0.905598
VC1153	conserved hypothetical protein	tfoX1_1			-0.356751	0.905598
VC1627	Na+/H+ antiporter protein	nhaA	integral component of membrane [GO:0016021]; plasma membrane [GO:0005886]; sodium:proton antiporter activity [GO:0015385]; proton transmembrane transport [GO:1902600]; regulation of pH [GO:0006885]; sodium ion transport [GO:0006814]		0.256593	0.905598
VC1699	hypothetical protein				-0.29021	0.905598
VC1862	amino acid ABC transporter, permease protein	hisQ	ATP-binding cassette (ABC) transporter complex [GO:0043190]; plasma membrane [GO:0005886]; ATPase-coupled amino acid transmembrane transporter activity [GO:0015424]; amino acid transport [GO:0006865]	vch02010 ABC transporters	-0.35839	0.905598
VC1973	naphthoate synthase	menB	cytosol [GO:0005829]; 1,4-dihydroxy-2-naphthoyl-CoA synthase activity [GO:0008935]; menaquinone biosynthetic process [GO:0009234]	vch00130 Ubiquinone and other terpenoid-quinone biosynthesis vch01100 Metabolic pathways vch01110 Biosynthesis of secondary metabolites	-0.221012	0.905598
VC2133	flagellar M-ring protein FliF	fliF	bacterial-type flagellum basal body, MS ring [GO:0009431]; integral component of membrane [GO:0016021]; motor activity [GO:0003774]; bacterial-type flagellum-dependent cell motility [GO:0071973]	vch02040 Flagellar assembly	-0.24811	0.905598
VCA0046	hypothetical protein				-0.282521	0.905598
VCA0105	conserved hypothetical protein	PAAR	metal ion binding [GO:0046872]		-0.340247	0.905598
VCA0176	methyl-accepting chemotaxis protein	mcpH_2	integral component of membrane [GO:0016021]; signaling receptor activity [GO:0038023]; transmembrane signaling receptor activity [GO:0004888]; chemotaxis [GO:0006935]; signal transduction [GO:0007165]	vch02020 Two-component system vch02030 Bacterial chemotaxis	-0.207898	0.905598
VCA0177	hypothetical protein				-0.239491	0.905598
VCA0238	sensor histidine kinase	walK	integral component of membrane [GO:0016021]; ATP binding [GO:0005524]; phosphorelay response regulator activity [GO:0000156]; phosphorelay sensor kinase activity [GO:0000155]; protein kinase activator activity [GO:0030295]; osmosensory signaling via phosphorelay pathway [GO:0007234]; phosphorelay signal transduction system [GO:0000160]		0.281999	0.905598
VCA0304	hypothetical protein				-0.363397	0.905598
VCA0481	conserved hypothetical protein				0.239641	0.905598
VCA0525	hypothetical protein				-0.369862	0.905598
VCA0554	oxalate/formate antiporter, putative	yhjX	integral component of membrane [GO:0016021]; transmembrane transport [GO:0055085]		-0.252316	0.905598
VCA0601	ABC transporter, permease protein	potH	integral component of membrane [GO:0016021]; plasma membrane [GO:0005886]; ATPase-coupled transmembrane transporter activity [GO:0042626]	vch02010 ABC transporters	0.378545	0.905598
VCA0735	hypothetical protein		cofactor binding [GO:0048037]; cyclic-di-GMP binding [GO:0035438]		0.262487	0.905598
VCA0753	conserved hypothetical protein	ycaD	integral component of membrane [GO:0016021]; plasma membrane [GO:0005886]; transmembrane transport [GO:0055085]		-0.280989	0.905598
VCA0817	hypothetical protein		integral component of membrane [GO:0016021]; transmembrane transport [GO:0055085]		0.290864	0.905598
VCA0892	hypothetical protein				-0.336641	0.905598
<missing>	<missing>	<missing>	<missing>	<missing>	0	0
<missing>	<missing>	<missing>	<missing>	<missing>	0	0
<missing>	<missing>	<missing>	<missing>	<missing>	0	0
<missing>	<missing>	<missing>	<missing>	<missing>	0	0
VC0098	methyl-accepting chemotaxis protein	tar_1	integral component of plasma membrane [GO:0005887]; signaling receptor activity [GO:0038023]; transmembrane signaling receptor activity [GO:0004888]; chemotaxis [GO:0006935]; signal transduction [GO:0007165]	vch02020 Two-component system vch02030 Bacterial chemotaxis	-0.291055	0.90588
VCA0031	methyl-accepting chemotaxis protein	pctC_3	integral component of membrane [GO:0016021]; signaling receptor activity [GO:0038023]; transmembrane signaling receptor activity [GO:0004888]; chemotaxis [GO:0006935]; signal transduction [GO:0007165]		-0.291281	0.90588
VCA0976	hypothetical protein				-0.301032	0.90588
VC0135	lysophospholipase L2	pldB	membrane [GO:0016020]; lipase activity [GO:0016298]; lysophospholipase activity [GO:0004622]	vch00564 Glycerophospholipid metabolism	0.222097	0.906701
VC0154	tRNA (uracil-5-)-methyltransferase	trmA	cytosol [GO:0005829]; rRNA binding [GO:0019843]; S-adenosylmethionine-dependent tRNA (m5U54) methyltransferase activity [GO:0030697]; tRNA binding [GO:0000049]; tRNA modification [GO:0006400]		0.229718	0.906701
<missing>	<missing>	<missing>	<missing>	<missing>	0	0
<missing>	<missing>	<missing>	<missing>	<missing>	0	0
VC0045	methionyl-tRNA formyltransferase	fmt	cytosol [GO:0005829]; methionyl-tRNA formyltransferase activity [GO:0004479]; conversion of methionyl-tRNA to N-formyl-methionyl-tRNA [GO:0071951]; methionyl-tRNA aminoacylation [GO:0006431]	vch00670 One carbon pool by folate vch00970 Aminoacyl-tRNA biosynthesis	0.207473	0.907841
VC0078	ferritin	ftnA	cell [GO:0005623]; cytoplasm [GO:0005737]; cytosol [GO:0005829]; ferric iron binding [GO:0008199]; ferrous iron binding [GO:0008198]; ferroxidase activity [GO:0004322]; iron ion binding [GO:0005506]; intracellular sequestering of iron ion [GO:0006880]; iron ion transport [GO:0006826]		-0.205027	0.907841
VC0113	methyltransferase-related protein	ubiG_2	methyltransferase activity [GO:0008168]; methylation [GO:0032259]		0.210343	0.907841
VC0167	ATP-dependent DNA helicase Rep	rep	cytosol [GO:0005829]; 3'-5' DNA helicase activity [GO:0043138]; 3'-5' exonuclease activity [GO:0008408]; ATP binding [GO:0005524]; DNA helicase activity [GO:0003678]; single-stranded DNA binding [GO:0003697]; DNA repair [GO:0006281]; DNA replication [GO:0006260]; DNA unwinding involved in DNA replication [GO:0006268]; recombinational repair [GO:0000725]		0.209535	0.907841
VC0369	ribosomal protein L9	rplI	cytosolic large ribosomal subunit [GO:0022625]; rRNA binding [GO:0019843]; structural constituent of ribosome [GO:0003735]; translation [GO:0006412]	vch03010 Ribosome	0.19215	0.907841
VC0639	phosphoglucomutase/phosphomannomutase family protein MrsA	glmM	cytosol [GO:0005829]; magnesium ion binding [GO:0000287]; phosphoglucosamine mutase activity [GO:0008966]; phosphomannomutase activity [GO:0004615]; carbohydrate metabolic process [GO:0005975]; peptidoglycan biosynthetic process [GO:0009252]; UDP-N-acetylglucosamine biosynthetic process [GO:0006048]	vch00520 Amino sugar and nucleotide sugar metabolism vch01100 Metabolic pathways vch01130 Biosynthesis of antibiotics	0.20804	0.907841
VC0770	conserved hypothetical protein	satP	integral component of membrane [GO:0016021]; plasma membrane [GO:0005886]; acetate:proton symporter activity [GO:0015360]; acetate transmembrane transport [GO:0035433]; succinate transmembrane transport [GO:0071422]		0.310009	0.907841
VC1055	conserved hypothetical protein	ybaB	bacterial nucleoid [GO:0043590]; cytosol [GO:0005829]; DNA binding [GO:0003677]		0.224175	0.907841
VC1079	conserved hypothetical protein	ywlC	cytoplasm [GO:0005737]; ATP binding [GO:0005524]; double-stranded RNA binding [GO:0003725]; L-threonylcarbamoyladenylate synthase [GO:0061710]; nucleotidyltransferase activity [GO:0016779]; tRNA binding [GO:0000049]; regulation of translational fidelity [GO:0006450]; tRNA processing [GO:0008033]		0.237366	0.907841
VC1154	hypothetical protein				-0.195149	0.907841
VC1194	conserved hypothetical protein	esiB	Hrd1p ubiquitin ligase ERAD-L complex [GO:0000839]; integral component of membrane [GO:0016021]; protein ubiquitination [GO:0016567]; ubiquitin-dependent ERAD pathway [GO:0030433]		0.292533	0.907841
VC1276	sensor histidine kinase	nreB	integral component of membrane [GO:0016021]; phosphorelay sensor kinase activity [GO:0000155]; protein dimerization activity [GO:0046983]; phosphorelay signal transduction system [GO:0000160]		-0.339008	0.907841
VC1602	chemotaxis protein CheV	cheV_1	chemotaxis [GO:0006935]; phosphorelay signal transduction system [GO:0000160]	vch02020 Two-component system vch02030 Bacterial chemotaxis	-0.222073	0.907841
VC1708	conserved hypothetical protein		integral component of membrane [GO:0016021]		0.260282	0.907841
VC1736	arginyl-tRNA-protein transferase-related protein	ate	cytoplasm [GO:0005737]; arginyltransferase activity [GO:0004057]; leucyltransferase activity [GO:0008914]; protein arginylation [GO:0016598]; ubiquitin-dependent protein catabolic process via the N-end rule pathway [GO:0071596]		-0.28324	0.907841
VC1754	paraquat-inducible protein B	pqiB_2	integral component of membrane [GO:0016021]		-0.202092	0.907841
VC1839	tolQ protein	exbB_2	integral component of plasma membrane [GO:0005887]; transporter activity [GO:0005215]; bacteriocin transport [GO:0043213]; cell cycle [GO:0007049]; cell division [GO:0051301]; protein import [GO:0017038]	vch01120 Microbial metabolism in diverse environments	-0.202109	0.907841
VC1858	conserved hypothetical protein				0.323569	0.907841
VC1863	amino acid ABC transporter, periplasmic amino acid-binding protein	argT	membrane [GO:0016020]; outer membrane-bounded periplasmic space [GO:0030288]; ATPase-coupled amino acid transmembrane transporter activity [GO:0015424]; ligand-gated ion channel activity [GO:0015276]; amino acid transport [GO:0006865]	vch02010 ABC transporters	-0.350053	0.907841
VC2046	hypothetical protein				0.345656	0.907841
VC2239	nitrogen regulatory protein P-II	glnB_2	cytosol [GO:0005829]; ATP binding [GO:0005524]; catalytic activity [GO:0003824]; enzyme regulator activity [GO:0030234]; regulation of nitrogen utilization [GO:0006808]; regulation of transcription, DNA-templated [GO:0006355]	vch02020 Two-component system	-0.291005	0.907841
VC2264	conserved hypothetical protein				-0.317299	0.907841
VC2384	conserved hypothetical protein		integral component of membrane [GO:0016021]; plasma membrane [GO:0005886]		-0.264896	0.907841
VC2488	conserved hypothetical protein		integral component of membrane [GO:0016021]	vch00550 Peptidoglycan biosynthesis	-0.37424	0.907841
VC2570	ribosomal protein L17	rplQ	cytosolic large ribosomal subunit [GO:0022625]; large ribosomal subunit [GO:0015934]; structural constituent of ribosome [GO:0003735]; translation [GO:0006412]	vch03010 Ribosome	0.176953	0.907841
VC2587	ribosomal protein S17	rpsQ	cytosolic small ribosomal subunit [GO:0022627]; rRNA binding [GO:0019843]; structural constituent of ribosome [GO:0003735]; translation [GO:0006412]	vch03010 Ribosome	0.176743	0.907841
VC2591	ribosomal protein L22	rplV	cytosolic large ribosomal subunit [GO:0022625]; large ribosomal subunit [GO:0015934]; rRNA binding [GO:0019843]; structural constituent of ribosome [GO:0003735]; ribosome assembly [GO:0042255]; translation [GO:0006412]	vch03010 Ribosome	0.178499	0.907841
VC2593	ribosomal protein L2	rplB	cytosolic large ribosomal subunit [GO:0022625]; RNA binding [GO:0003723]; rRNA binding [GO:0019843]; structural constituent of ribosome [GO:0003735]; transferase activity [GO:0016740]; cytoplasmic translation [GO:0002181]; translation [GO:0006412]	vch03010 Ribosome	0.186587	0.907841
VC2759	fatty oxidation complex, beta subunit	fadA	cytoplasm [GO:0005737]; acetyl-CoA C-acyltransferase activity [GO:0003988]; fatty acid beta-oxidation [GO:0006635]; fatty acid catabolic process [GO:0009062]; phenylacetate catabolic process [GO:0010124]	vch00071 Fatty acid degradation vch00280 Valine, leucine and isoleucine degradation vch00281 Geraniol degradation vch00362 Benzoate degradation vch00592 alpha-Linolenic acid metabolism vch01100 Metabolic pathways vch01110 Biosynthesis of secondary metabolites vch01120 Microbial metabolism in diverse environments vch01130 Biosynthesis of antibiotics vch01212 Fatty acid metabolism	-0.369252	0.907841
VCA0284	hypothetical protein	PAAR2			-0.293938	0.907841
VCA0291	site-specific recombinase IntI4	xerD_2	DNA binding [GO:0003677]; DNA integration [GO:0015074]; DNA recombination [GO:0006310]		0.294245	0.907841
VCA0317	lipoprotein Blc	blc_1	cell outer membrane [GO:0009279]; cytoplasm [GO:0005737]; lipid binding [GO:0008289]; lipid metabolic process [GO:0006629]; response to reactive oxygen species [GO:0000302]		-0.251905	0.907841
VCA0495	hypothetical protein				-0.218745	0.907841
VCA0682	transcriptional regulator UhpA	uhpA	DNA binding [GO:0003677]; DNA-binding transcription factor activity [GO:0003700]; phosphorelay signal transduction system [GO:0000160]; regulation of transcription, DNA-templated [GO:0006355]	vch02020 Two-component system vch02024 Quorum sensing	0.361052	0.907841
VCA0709	sensor protein TorS	torS_2	integral component of membrane [GO:0016021]; ATP binding [GO:0005524]; phosphorelay sensor kinase activity [GO:0000155]; phosphorelay signal transduction system [GO:0000160]	vch02020 Two-component system	-0.223669	0.907841
VCA0785	GGDEF family protein			vch05111 Biofilm formation - Vibrio cholerae	0.213819	0.907841
VCA0903	conserved hypothetical protein	glxK	glycerate kinase activity [GO:0008887]; organic acid phosphorylation [GO:0031388]	vch00260 Glycine, serine and threonine metabolism vch00561 Glycerolipid metabolism vch00630 Glyoxylate and dicarboxylate metabolism vch01100 Metabolic pathways vch01120 Microbial metabolism in diverse environments vch01130 Biosynthesis of antibiotics	-0.289219	0.907841
VCA0989	conserved hypothetical protein	mepA_3	integral component of membrane [GO:0016021]; antiporter activity [GO:0015297]; xenobiotic transmembrane transporter activity [GO:0042910]		0.242338	0.907841
VCA1069	methyl-accepting chemotaxis protein	pctB_5	integral component of membrane [GO:0016021]; signaling receptor activity [GO:0038023]; chemotaxis [GO:0006935]; signal transduction [GO:0007165]	vch02020 Two-component system vch02030 Bacterial chemotaxis	-0.341688	0.907841
<missing>	<missing>	<missing>	<missing>	<missing>	0	0
VC2111	conserved hypothetical protein	nfr1	cytosol [GO:0005829]; FMN binding [GO:0010181]; oxidoreductase activity [GO:0016491]		0.260023	0.908028
VC0737	acetoin utilization protein AcuB, putative	guaB_1			-0.28972	0.911042
VC0658	c-di-GMP phosphodiesterase A-related protein	gmr			0.299627	0.911439
VC2594	ribosomal protein L23	rplW	cytosolic large ribosomal subunit [GO:0022625]; rRNA binding [GO:0019843]; structural constituent of ribosome [GO:0003735]; ribosomal large subunit assembly [GO:0000027]; translation [GO:0006412]	vch03010 Ribosome	0.201153	0.911439
VC0327	ribosomal protein L7/L12	rplL	cytosolic large ribosomal subunit [GO:0022625]; structural constituent of ribosome [GO:0003735]; translation [GO:0006412]	vch03010 Ribosome	0.198721	0.911696
VC0193	hypothetical protein				0.364776	0.911884
VC0903	syd protein	syd	cytoplasmic side of plasma membrane [GO:0009898]		-0.279575	0.911884
VC1337	methylcitrate synthase	prpC	mitochondrial matrix [GO:0005759]; 2-methylcitrate synthase activity [GO:0050440]; citrate (Si)-synthase activity [GO:0004108]; oxo-acid-lyase activity [GO:0016833]; carbohydrate metabolic process [GO:0005975]; fermentation [GO:0006113]; propionate metabolic process, methylcitrate cycle [GO:0019679]; tricarboxylic acid cycle [GO:0006099]	vch00640 Propanoate metabolism	-0.319245	0.911884
VC0932	hypothetical protein				0.352149	0.914088
VC2649	serine acetyltransferase	cysE_3	cytosol [GO:0005829]; serine O-acetyltransferase activity [GO:0009001]; cysteine biosynthetic process from serine [GO:0006535]	vch00270 Cysteine and methionine metabolism vch00920 Sulfur metabolism vch01100 Metabolic pathways vch01110 Biosynthesis of secondary metabolites vch01120 Microbial metabolism in diverse environments vch01200 Carbon metabolism vch01230 Biosynthesis of amino acids vch05111 Biofilm formation - Vibrio cholerae	0.200005	0.914088
VCA0510	hypothetical protein		catalytic activity [GO:0003824]		-0.205447	0.914088
VC1465	hypothetical protein		DNA binding [GO:0003677]		0.323323	0.916176
<missing>	<missing>	<missing>	<missing>	<missing>	0	0
VC0133	hypothetical protein				0.344237	0.917477
VC0316	hypothetical protein				0.264018	0.917477
VC0340	conserved hypothetical protein	rsgA	cytoplasm [GO:0005737]; GTP binding [GO:0005525]; GTPase activity [GO:0003924]; metal ion binding [GO:0046872]; rRNA binding [GO:0019843]; ribosomal small subunit biogenesis [GO:0042274]	vch00730 Thiamine metabolism vch01100 Metabolic pathways	0.190219	0.917477
VC0346	tRNA delta(2)-isopentenylpyrophosphate transferase	miaA	ATP binding [GO:0005524]; tRNA dimethylallyltransferase activity [GO:0052381]; tRNA modification [GO:0006400]	vch01100 Metabolic pathways vch01110 Biosynthesis of secondary metabolites	0.19596	0.917477
VC0564	ribosomal protein L19	rplS	cytosolic large ribosomal subunit [GO:0022625]; structural constituent of ribosome [GO:0003735]; translation [GO:0006412]	vch03010 Ribosome	0.180306	0.917477
VC0619	peptide ABC transporter, permease protein	dppB_1	integral component of membrane [GO:0016021]; plasma membrane [GO:0005886]; ATPase-coupled transmembrane transporter activity [GO:0042626]; peptide transmembrane transporter activity [GO:1904680]; peptide transport [GO:0015833]	vch02024 Quorum sensing	0.346477	0.917477
VC0773	vibriobactin-specific isochorismate synthase	dhbC	isochorismate synthase activity [GO:0008909]; salicylic acid biosynthetic process [GO:0009697]; siderophore biosynthetic process [GO:0019290]; vibriobactin biosynthetic process [GO:0019537]	vch00130 Ubiquinone and other terpenoid-quinone biosynthesis vch01053 Biosynthesis of siderophore group nonribosomal peptides vch01100 Metabolic pathways vch01110 Biosynthesis of secondary metabolites vch01130 Biosynthesis of antibiotics	-0.28202	0.917477
VC1023	conserved hypothetical protein	ybhK	cytoplasm [GO:0005737]; regulation of cell shape [GO:0008360]		0.210332	0.917477
VC1152	hypothetical protein				0.188079	0.917477
VC1252	competence damage protein CinA, putative	pncC_2			-0.217704	0.917477
VC1377	conserved hypothetical protein		nucleic acid binding [GO:0003676]		0.227747	0.917477
VC1526	molybdopterin-guanine dinucleotide biosynthesis protein A	mobA_1	cytoplasm [GO:0005737]; catalytic activity [GO:0003824]; GTP binding [GO:0005525]; metal ion binding [GO:0046872]; molybdenum cofactor guanylyltransferase activity [GO:0061603]; Mo-molybdopterin cofactor biosynthetic process [GO:0006777]	vch00790 Folate biosynthesis vch01100 Metabolic pathways	-0.255046	0.917477
VC1600	hypothetical protein				-0.250327	0.917477
VC1621	agglutination protein	bepC	efflux pump complex [GO:1990281]; outer membrane [GO:0019867]; efflux transmembrane transporter activity [GO:0015562]; porin activity [GO:0015288]; pathogenesis [GO:0009405]		0.168962	0.917477
VC1684	peptide ABC transporter, ATP-binding protein	sapF	ATP binding [GO:0005524]; ATPase activity [GO:0016887]; ATPase-coupled transmembrane transporter activity [GO:0042626]; peptide transmembrane transporter activity [GO:1904680]; peptide transport [GO:0015833]	vch01503 Cationic antimicrobial peptide (CAMP) resistance vch02010 ABC transporters	0.228268	0.917477
VC1690	alpha-1,6-galactosidase, putative	galA	alpha-galactosidase activity [GO:0004557]; melibiose catabolic process [GO:0005995]		-0.268885	0.917477
VC1843	cytochrome d ubiquinol oxidase, subunit II	cydB_1	cytochrome complex [GO:0070069]; integral component of membrane [GO:0016021]; electron transfer activity [GO:0009055]; oxidoreductase activity, acting on diphenols and related substances as donors, oxygen as acceptor [GO:0016682]; aerobic electron transport chain [GO:0019646]	vch00190 Oxidative phosphorylation vch01100 Metabolic pathways vch02020 Two-component system	0.22922	0.917477
VC1861	amino acid ABC transporter, permease protein	hisM	ATP-binding cassette (ABC) transporter complex [GO:0043190]; plasma membrane [GO:0005886]; ATPase-coupled amino acid transmembrane transporter activity [GO:0015424]; amino acid transport [GO:0006865]	vch02010 ABC transporters	-0.359919	0.917477
VC2065	chemotaxis protein CheY	cheY_4	chemotaxis [GO:0006935]; phosphorelay signal transduction system [GO:0000160]	vch02020 Two-component system vch02030 Bacterial chemotaxis	-0.197691	0.917477
VC2098	hypothetical protein		integral component of membrane [GO:0016021]		0.215754	0.917477
VC2173	hypothetical protein				-0.311757	0.917477
VC2369	sensor histidine kinase FexB	arcB	integral component of membrane [GO:0016021]; plasma membrane [GO:0005886]; ATP binding [GO:0005524]; phosphorelay sensor kinase activity [GO:0000155]; phosphorelay signal transduction system [GO:0000160]; regulation of transcription, DNA-templated [GO:0006355]	vch02020 Two-component system	-0.201007	0.917477
VC2574	ribosomal protein S13	rpsM	cytosol [GO:0005829]; cytosolic small ribosomal subunit [GO:0022627]; small ribosomal subunit [GO:0015935]; rRNA binding [GO:0019843]; structural constituent of ribosome [GO:0003735]; tRNA binding [GO:0000049]; translation [GO:0006412]	vch03010 Ribosome	0.176481	0.917477
VCA0077	sulfate permease family protein	dauA	integral component of membrane [GO:0016021]; fumarate transmembrane transporter activity [GO:0015138]; L-aspartate transmembrane transporter activity [GO:0015183]; secondary active sulfate transmembrane transporter activity [GO:0008271]; succinate transmembrane transporter activity [GO:0015141]; sulfate transmembrane transporter activity [GO:0015116]; fumarate transport [GO:0015741]; L-aspartate …		0.271	0.917477
VCA0568	hypothetical protein	vxrD			-0.178477	0.917477
VCA0730	hypothetical protein				-0.201602	0.917477
VCA0969	pirin-related protein	yhhW	metal ion binding [GO:0046872]; quercetin 2,3-dioxygenase activity [GO:0008127]		0.256702	0.917477
VCA1057	oxidoreductase, short-chain dehydrogenase/reductase family		oxidoreductase activity [GO:0016491]		0.363832	0.917477
VCA1062	putrescine-ornithine antiporter	potE	integral component of plasma membrane [GO:0005887]; putrescine:ornithine antiporter activity [GO:0015496]; symporter activity [GO:0015293]; ornithine transport [GO:0015822]; putrescine transport [GO:0015847]		0.359981	0.917477
VCA0281	integrase, putative	intS	DNA binding [GO:0003677]; prophage integrase activity [GO:0008979]; establishment of integrated proviral latency [GO:0075713]		-0.278741	0.91854
VCA0330	hypothetical protein				-0.250627	0.91854
VC2595	ribosomal protein L4	rplD	cytosolic large ribosomal subunit [GO:0022625]; rRNA binding [GO:0019843]; structural constituent of ribosome [GO:0003735]; DNA-templated transcription, termination [GO:0006353]; regulation of translation [GO:0006417]; translation [GO:0006412]	vch03010 Ribosome	0.183527	0.919247
<missing>	<missing>	<missing>	<missing>	<missing>	0	0
VC0324	ribosomal protein L11	rplK	cytosolic large ribosomal subunit [GO:0022625]; large ribosomal subunit [GO:0015934]; ribosome [GO:0005840]; large ribosomal subunit rRNA binding [GO:0070180]; rRNA binding [GO:0019843]; structural constituent of ribosome [GO:0003735]; ribosomal large subunit assembly [GO:0000027]; translation [GO:0006412]	vch03010 Ribosome	0.193735	0.919282
VC0358	conserved hypothetical protein	tusB	sulfurtransferase complex [GO:1990228]; tRNA wobble position uridine thiolation [GO:0002143]	vch04122 Sulfur relay system	-0.236815	0.919282
VC1324	hypothetical protein				-0.334536	0.919282
VC2438	glutamate-ammonia-ligase adenylyltransferase	glnE	cytosol [GO:0005829]; [glutamate-ammonia-ligase] adenylyltransferase activity [GO:0008882]; [glutamine synthetase]-adenylyl-L-tyrosine phosphorylase [GO:0047388]; ATP binding [GO:0005524]; magnesium ion binding [GO:0000287]; glutamine biosynthetic process [GO:0006542]; regulation of glutamine family amino acid metabolic process [GO:0000820]		0.191606	0.919282
VC2690	conserved hypothetical protein	fieF	cell [GO:0005623]; integral component of membrane [GO:0016021]; membrane [GO:0016020]; plasma membrane [GO:0005886]; cadmium ion transmembrane transporter activity [GO:0015086]; cation transmembrane transporter activity [GO:0008324]; ferrous iron transmembrane transporter activity [GO:0015093]; zinc efflux active transmembrane transporter activity [GO:0015341]; cadmium ion transmembrane transport…		0.207982	0.919282
VCA0996	ABC transporter, ATP-binding protein		integral component of membrane [GO:0016021]; ATP binding [GO:0005524]; ATPase activity [GO:0016887]; ATPase-coupled transmembrane transporter activity [GO:0042626]; transmembrane transport [GO:0055085]	vch02010 ABC transporters	-0.180406	0.921105
VCA0298	hypothetical protein				-0.24717	0.921335
VC1342	MutT/nudix family protein	rppH_2	integral component of membrane [GO:0016021]; catalytic activity [GO:0003824]; hydrolase activity [GO:0016787]; DNA repair [GO:0006281]		0.269779	0.922037
<missing>	<missing>	<missing>	<missing>	<missing>	0	0
VC2066	RNA polymerase sigma factor for flagellar operon FliA	fliA	cytoplasm [GO:0005737]; DNA binding [GO:0003677]; DNA-binding transcription factor activity [GO:0003700]; DNA-directed 5'-3' RNA polymerase activity [GO:0003899]; sigma factor activity [GO:0016987]; DNA-templated transcription, initiation [GO:0006352]; regulation of transcription, DNA-templated [GO:0006355]; transcription initiation from bacterial-type RNA polymerase promoter [GO:0001123]	vch02020 Two-component system vch02040 Flagellar assembly vch05111 Biofilm formation - Vibrio cholerae	-0.18605	0.922467
VCA0468	hypothetical protein	higB-2			0.338558	0.922467
VC0775	vibriobactin synthesis protein, putative	dhbF	cytoplasm [GO:0005737]; cytosol [GO:0005829]; enterobactin synthetase complex [GO:0009366]; 2,3-dihydroxybenzoate-serine ligase activity [GO:0047527]; acid-ammonia (or amide) ligase activity [GO:0016880]; phosphopantetheine binding [GO:0031177]; amino acid activation for nonribosomal peptide biosynthetic process [GO:0043041]; enterobactin biosynthetic process [GO:0009239]; secondary metabolite bi…	vch01053 Biosynthesis of siderophore group nonribosomal peptides	-0.242971	0.923051
VC2453	sensor histidine kinase/response regulator	barA_2	integral component of membrane [GO:0016021]; ATP binding [GO:0005524]; phosphorelay response regulator activity [GO:0000156]; phosphorelay sensor kinase activity [GO:0000155]; phosphorelay signal transduction system [GO:0000160]	vch02020 Two-component system vch05111 Biofilm formation - Vibrio cholerae	-0.228948	0.923051
VC2573	ribosomal protein S11	rpsK	cytosolic small ribosomal subunit [GO:0022627]; mRNA 5'-UTR binding [GO:0048027]; small ribosomal subunit rRNA binding [GO:0070181]; structural constituent of ribosome [GO:0003735]; maturation of SSU-rRNA from tricistronic rRNA transcript (SSU-rRNA, 5.8S rRNA, LSU-rRNA) [GO:0000462]; ribosomal small subunit assembly [GO:0000028]; translation [GO:0006412]	vch03010 Ribosome	0.166147	0.923051
VC2715	transcription elongation factor GreB	greB	DNA binding [GO:0003677]; RNA polymerase binding [GO:0070063]; DNA-templated transcription, elongation [GO:0006354]; regulation of DNA-templated transcription, elongation [GO:0032784]		-0.258195	0.923051
VCA0537	hypothetical protein				-0.270475	0.923051
VCA0748	anaerobic glycerol-3-phosphate dehydrogenase, subunit B	glpB	glycerol-3-phosphate dehydrogenase (quinone) activity [GO:0004368]; sn-glycerol-3-phosphate:ubiquinone-8 oxidoreductase activity [GO:0052591]; anaerobic respiration [GO:0009061]; glycerol catabolic process [GO:0019563]; glycerol-3-phosphate metabolic process [GO:0006072]	vch00564 Glycerophospholipid metabolism vch01110 Biosynthesis of secondary metabolites	-0.280525	0.923051
VCA0820	chaperonin, 60 Kd subunit	groL_2	GroEL-GroES complex [GO:1990220]; ATP binding [GO:0005524]; unfolded protein binding [GO:0051082]; 'de novo' protein folding [GO:0006458]; protein folding [GO:0006457]; protein refolding [GO:0042026]	vch03018 RNA degradation	-0.26049	0.923051
VCA0974	methyl-accepting chemotaxis protein	mcpU_2	integral component of membrane [GO:0016021]; signaling receptor activity [GO:0038023]; transmembrane signaling receptor activity [GO:0004888]; chemotaxis [GO:0006935]; signal transduction [GO:0007165]	vch02020 Two-component system vch02030 Bacterial chemotaxis	0.228071	0.923051
<missing>	<missing>	<missing>	<missing>	<missing>	0	0
VC2114	hypothetical protein				0.267153	0.923272
<missing>	<missing>	<missing>	<missing>	<missing>	0	0
VC0435	ribosomal protein L21	rplU	cytosolic large ribosomal subunit [GO:0022625]; rRNA binding [GO:0019843]; structural constituent of ribosome [GO:0003735]; translation [GO:0006412]	vch03010 Ribosome	0.18547	0.923578
VC0781	transcriptional regulator, LysR family	leuO_1	DNA binding [GO:0003677]; DNA-binding transcription factor activity [GO:0003700]; regulation of transcription, DNA-templated [GO:0006355]		0.205421	0.923578
VC1229	conserved hypothetical protein		integral component of membrane [GO:0016021]; transmembrane transport [GO:0055085]		-0.350551	0.923578
VC1507	phospho-2-dehydro-3-deoxyheptonate aldolase, trp-sensitive	aroH	cytoplasm [GO:0005737]; 3-deoxy-7-phosphoheptulonate synthase activity [GO:0003849]; aromatic amino acid family biosynthetic process [GO:0009073]; chorismate biosynthetic process [GO:0009423]	vch00400 Phenylalanine, tyrosine and tryptophan biosynthesis vch01100 Metabolic pathways vch01110 Biosynthesis of secondary metabolites vch01130 Biosynthesis of antibiotics vch01230 Biosynthesis of amino acids vch02024 Quorum sensing	0.173475	0.923578
VC1695	formate transporter 1, putative	focA_1	integral component of membrane [GO:0016021]; formate transmembrane transporter activity [GO:0015499]; identical protein binding [GO:0042802]; formate transport [GO:0015724]		0.202363	0.923578
VC1715	mukE protein	mukE	cytoplasm [GO:0005737]; nucleoid [GO:0009295]; cell cycle [GO:0007049]; cell division [GO:0051301]; chromosome condensation [GO:0030261]; chromosome segregation [GO:0007059]; DNA replication [GO:0006260]		0.245682	0.923578
VC1735	leucyl/phenylalanyl-tRNA--protein transferase	aat	cytoplasm [GO:0005737]; leucyltransferase activity [GO:0008914]; peptidase activity [GO:0008233]; protein catabolic process [GO:0030163]; proteolysis [GO:0006508]		-0.309342	0.923578
VC1827	mannose-6-phosphate isomerase	manA_1	cytosol [GO:0005829]; mannose-6-phosphate isomerase activity [GO:0004476]; zinc ion binding [GO:0008270]; carbohydrate metabolic process [GO:0005975]; cell wall mannoprotein biosynthetic process [GO:0000032]; GDP-mannose biosynthetic process [GO:0009298]; protein glycosylation [GO:0006486]	vch00051 Fructose and mannose metabolism vch00520 Amino sugar and nucleotide sugar metabolism vch01100 Metabolic pathways vch01110 Biosynthesis of secondary metabolites vch01130 Biosynthesis of antibiotics	-0.301502	0.923578
VC2578	ribosomal protein L30	rpmD	cytosolic large ribosomal subunit [GO:0022625]; structural constituent of ribosome [GO:0003735]; translation [GO:0006412]	vch03010 Ribosome	0.179939	0.923578
VC2669	5-carboxymethyl-2-hydroxymuconate delta isomerase, putative	hpcD	5-carboxymethyl-2-hydroxymuconate delta-isomerase activity [GO:0008704]; aromatic compound catabolic process [GO:0019439]	vch00350 Tyrosine metabolism vch01120 Microbial metabolism in diverse environments vch01220 Degradation of aromatic compounds	-0.350264	0.923578
VCA0021	hypothetical protein	tsiV2	integral component of membrane [GO:0016021]		-0.271457	0.923578
VCA0193	Na+/H+ antiporter, putative	nhaC	integral component of membrane [GO:0016021]; sodium:proton antiporter activity [GO:0015385]; proton transmembrane transport [GO:1902600]; sodium ion transport [GO:0006814]		0.239357	0.923578
VCA1034	methyl-accepting chemotaxis protein	mcpU_3	integral component of membrane [GO:0016021]; signaling receptor activity [GO:0038023]; chemotaxis [GO:0006935]; signal transduction [GO:0007165]	vch02020 Two-component system vch02030 Bacterial chemotaxis	0.273889	0.923578
VC2048	vacJ lipoprotein	mlaA	membrane [GO:0016020]; intermembrane phospholipid transfer [GO:0120010]		-0.21975	0.924205
VC0993	N-acetylglucosamine repressor	nagC_1	DNA binding [GO:0003677]; DNA-binding transcription factor activity [GO:0003700]; carbohydrate metabolic process [GO:0005975]; regulation of transcription, DNA-templated [GO:0006355]		-0.26928	0.924215
VC1046	fatty oxidation complex, beta subunit	fadI	cytosol [GO:0005829]; acetyl-CoA C-acetyltransferase activity [GO:0003985]; acetyl-CoA C-acyltransferase activity [GO:0003988]; fatty acid beta-oxidation [GO:0006635]; fatty acid catabolic process [GO:0009062]	vch00071 Fatty acid degradation vch00280 Valine, leucine and isoleucine degradation vch00281 Geraniol degradation vch00362 Benzoate degradation vch00592 alpha-Linolenic acid metabolism vch01100 Metabolic pathways vch01110 Biosynthesis of secondary metabolites vch01120 Microbial metabolism in diverse environments vch01130 Biosynthesis of antibiotics vch01212 Fatty acid metabolism	-0.299157	0.924973
VC1480	hypothetical protein		integral component of membrane [GO:0016021]		-0.211153	0.92502
VCA0944	maltose ABC transporter, permease protein	malF	maltose transport complex [GO:1990060]; ATPase-coupled maltose transmembrane transporter activity [GO:0015423]; maltodextrin transport [GO:0042956]; maltose transport [GO:0015768]	vch02010 ABC transporters	-0.310881	0.92502
<missing>	<missing>	<missing>	<missing>	<missing>	0	0
<missing>	<missing>	<missing>	<missing>	<missing>	0	0
VC0899	conserved hypothetical protein		cytosol [GO:0005829]	vch00230 Purine metabolism vch00240 Pyrimidine metabolism	-0.250442	0.929888
VC1438	hypothetical protein		integral component of membrane [GO:0016021]		-0.261456	0.929888
VC1490	conserved hypothetical protein	zapC	cytoplasm [GO:0005737]; division septum assembly [GO:0000917]; FtsZ-dependent cytokinesis [GO:0043093]		-0.217507	0.929888
VC1659	conserved hypothetical protein	mdtN_2			-0.31384	0.929888
VC2156	lipoprotein-34 NlpB	bamC	cell outer membrane [GO:0009279]; Gram-negative-bacterium-type cell outer membrane assembly [GO:0043165]; protein insertion into membrane [GO:0051205]		-0.177948	0.929888
VC2588	ribosomal protein L29	rpmC	cytosolic large ribosomal subunit [GO:0022625]; structural constituent of ribosome [GO:0003735]; translation [GO:0006412]	vch03010 Ribosome	0.161778	0.929888
VCA0038	Sco1-related protein				-0.204429	0.929888
<missing>	<missing>	<missing>	<missing>	<missing>	0	0
<missing>	<missing>	<missing>	<missing>	<missing>	0	0
<missing>	<missing>	<missing>	<missing>	<missing>	0	0
<missing>	<missing>	<missing>	<missing>	<missing>	0	0
<missing>	<missing>	<missing>	<missing>	<missing>	0	0
VC0050	DNA topoisomerase I-related protein	topA_1	chromosome [GO:0005694]; DNA binding [GO:0003677]; DNA topoisomerase type I (single strand cut, ATP-independent) activity [GO:0003917]; DNA topological change [GO:0006265]		0.212903	0.930218
VC0062	thiamin-phosphate pyrophosphorylase	thiE	cytoplasm [GO:0005737]; magnesium ion binding [GO:0000287]; thiamine-phosphate diphosphorylase activity [GO:0004789]; thiamine biosynthetic process [GO:0009228]; thiamine diphosphate biosynthetic process [GO:0009229]	vch00730 Thiamine metabolism vch01100 Metabolic pathways	0.302854	0.930218
VC0115	conserved hypothetical protein				0.215594	0.930218
VC0136	conserved hypothetical protein	rhtB_3	integral component of plasma membrane [GO:0005887]; amino acid transmembrane transporter activity [GO:0015171]; homoserine transmembrane transporter activity [GO:0042970]; amino acid transport [GO:0006865]; homoserine transport [GO:0042968]		0.236685	0.930218
VC0217	DNA repair protein RadC	radC	metal ion binding [GO:0046872]; metallopeptidase activity [GO:0008237]; DNA repair [GO:0006281]		-0.324757	0.930218
VC0219	ribosomal protein L33	rpmG	cytosolic large ribosomal subunit [GO:0022625]; large ribosomal subunit [GO:0015934]; structural constituent of ribosome [GO:0003735]; ribosomal large subunit assembly [GO:0000027]; translation [GO:0006412]	vch03010 Ribosome	0.163565	0.930218
VC0261	hypothetical protein				-0.310149	0.930218
VC0397	single-strand binding protein	ssb	nucleoid [GO:0009295]; single-stranded DNA binding [GO:0003697]; DNA recombination [GO:0006310]; DNA repair [GO:0006281]; DNA replication [GO:0006260]; positive regulation of helicase activity [GO:0051096]	vch03030 DNA replication vch03430 Mismatch repair vch03440 Homologous recombination	0.157932	0.930218
VC0417	rod shape-determining protein MreD	mreD	integral component of membrane [GO:0016021]; plasma membrane [GO:0005886]; regulation of cell shape [GO:0008360]		-0.264063	0.930218
VC0536	hypothetical protein				0.277218	0.930218
VC0593	2-amino-4-hydroxy-6-hydroxymethyldihydropteridine pyrophosphokinase	folK_2	2-amino-4-hydroxy-6-hydroxymethyldihydropteridine diphosphokinase activity [GO:0003848]; kinase activity [GO:0016301]; folic acid-containing compound biosynthetic process [GO:0009396]; folic acid-containing compound metabolic process [GO:0006760]	vch00790 Folate biosynthesis vch01100 Metabolic pathways	0.214425	0.930218
VC0608	iron(III) ABC transporter, periplasmic iron-compound-binding protein	futA1	ATPase-coupled transmembrane transporter activity [GO:0042626]; iron ion transmembrane transporter activity [GO:0005381]; metal ion binding [GO:0046872]; iron ion transport [GO:0006826]	vch02010 ABC transporters	-0.238314	0.930218
VC0642	N utilization substance protein A	nusA	cytosol [GO:0005829]; DNA-binding transcription factor activity [GO:0003700]; nucleotide binding [GO:0000166]; RNA binding [GO:0003723]; DNA-templated transcription, termination [GO:0006353]; transcription antitermination [GO:0031564]		0.171503	0.930218
VC0825	toxin co-regulated pilus biosynthesis protein I	mcpQ_1	plasma membrane [GO:0005886]; signal transduction [GO:0007165]	vch05111 Biofilm formation - Vibrio cholerae	-0.248865	0.930218
VC0851	small protein A	bamE	Bam protein complex [GO:1990063]; protein binding, bridging [GO:0030674]; Gram-negative-bacterium-type cell outer membrane assembly [GO:0043165]; protein insertion into membrane [GO:0051205]		-0.172122	0.930218
VC0872	conserved hypothetical protein				0.267523	0.930218
VC0887	conserved hypothetical protein		single-species biofilm formation [GO:0044010]		0.263421	0.930218
VC0900	GGDEF family protein	pleD_1	plasma membrane [GO:0005886]; diguanylate cyclase activity [GO:0052621]; cell adhesion involved in single-species biofilm formation [GO:0043709]; negative regulation of bacterial-type flagellum-dependent cell motility [GO:1902201]		0.175155	0.930218
VC0960	conserved hypothetical protein	ybeY	cytoplasm [GO:0005737]; endoribonuclease activity [GO:0004521]; metalloendopeptidase activity [GO:0004222]; zinc ion binding [GO:0008270]; rRNA processing [GO:0006364]		0.23916	0.930218
VC0967	hypothetical protein		integral component of membrane [GO:0016021]		0.225835	0.930218
VC1006	ribonuclease T	rnt	cytosol [GO:0005829]; DNA polymerase III, core complex [GO:0044776]; 3'-5' exonuclease activity [GO:0008408]; exoribonuclease activity, producing 5'-phosphomonoesters [GO:0016896]; magnesium ion binding [GO:0000287]; nucleic acid binding [GO:0003676]; ribonuclease activity [GO:0004540]; DNA replication proofreading [GO:0045004]; RNA processing [GO:0006396]; tRNA 3'-end processing [GO:0042780]		0.219017	0.930218
VC1028	molybdenum cofactor biosynthesis protein E	moaE	cytosol [GO:0005829]; catalytic activity [GO:0003824]; molybdopterin synthase activity [GO:0030366]; Mo-molybdopterin cofactor biosynthetic process [GO:0006777]	vch00790 Folate biosynthesis vch01100 Metabolic pathways vch04122 Sulfur relay system	0.221996	0.930218
VC1037	mrp protein	apbC	cytosol [GO:0005829]; 4 iron, 4 sulfur cluster binding [GO:0051539]; ATP binding [GO:0005524]; ATPase activity [GO:0016887]; metal ion binding [GO:0046872]; iron-sulfur cluster assembly [GO:0016226]		0.195957	0.930218
VC1039	asmA protein		plasma membrane [GO:0005886]; protein folding [GO:0006457]; regulation of protein targeting to membrane [GO:0090313]		0.193686	0.930218
VC1042	long-chain fatty acid transport protein		intrinsic component of cell outer membrane [GO:0031230]; long-chain fatty acid transporter activity [GO:0005324]; long-chain fatty acid transporting porin activity [GO:0015483]; long-chain fatty acid transport [GO:0015909]		0.251293	0.930218
VC1057	proteinase inhibitor, putative				0.328834	0.930218
VC1112	biotin synthase	bioB	2 iron, 2 sulfur cluster binding [GO:0051537]; 4 iron, 4 sulfur cluster binding [GO:0051539]; biotin synthase activity [GO:0004076]; iron ion binding [GO:0005506]; biotin biosynthetic process [GO:0009102]	vch00780 Biotin metabolism vch01100 Metabolic pathways	0.246159	0.930218
VC1124	conserved hypothetical protein		intramolecular lyase activity [GO:0016872]		-0.341184	0.930218
VC1157	response regulator	kinD_2	phosphorelay response regulator activity [GO:0000156]; phosphorelay signal transduction system [GO:0000160]		-0.30257	0.930218
VC1178	conserved hypothetical protein	tsaC_2	double-stranded RNA binding [GO:0003725]		0.180666	0.930218
VC1237	nicotinate-nucleotide--dimethylbenzimidazole phosphoribosyltransferase	cobT	nicotinate-nucleotide-dimethylbenzimidazole phosphoribosyltransferase activity [GO:0008939]; cobalamin biosynthetic process [GO:0009236]; nucleoside biosynthetic process [GO:0009163]	vch00860 Porphyrin and chlorophyll metabolism vch01100 Metabolic pathways	-0.278743	0.930218
VC1261	conserved hypothetical protein	setA	integral component of membrane [GO:0016021]; plasma membrane [GO:0005886]; carbohydrate:proton symporter activity [GO:0005351]		-0.26616	0.930218
VC1299	6-pyruvoyl tetrahydrobiopterin synthase, putative	queD	6-carboxy-5,6,7,8-tetrahydropterin synthase activity [GO:0070497]; 6-pyruvoyltetrahydropterin synthase activity [GO:0003874]; metal ion binding [GO:0046872]; queuosine biosynthetic process [GO:0008616]; tetrahydrobiopterin biosynthetic process [GO:0006729]	vch00790 Folate biosynthesis vch01100 Metabolic pathways	0.221599	0.930218
VC1306	conserved hypothetical protein				-0.174383	0.930218
VC1336	carboxyphosphonoenolpyruvate phosphonomutase	prpB	magnesium ion binding [GO:0000287]; methylisocitrate lyase activity [GO:0046421]; oxo-acid-lyase activity [GO:0016833]; fermentation [GO:0006113]; propionate catabolic process, 2-methylcitrate cycle [GO:0019629]	vch00640 Propanoate metabolism	-0.295519	0.930218
VC1345	oxidoreductase, putative	hmgA	cytoplasm [GO:0005737]; homogentisate 1,2-dioxygenase activity [GO:0004411]; metal ion binding [GO:0046872]; oxidoreductase activity [GO:0016491]; cellular amino acid metabolic process [GO:0006520]; L-phenylalanine catabolic process [GO:0006559]; tyrosine metabolic process [GO:0006570]	vch00350 Tyrosine metabolism vch00643 Styrene degradation vch01100 Metabolic pathways vch01120 Microbial metabolism in diverse environments	-0.316214	0.930218
VC1434	fumarate and nitrate reduction regulatory protein	fnr	cytosol [GO:0005829]; 4 iron, 4 sulfur cluster binding [GO:0051539]; DNA binding [GO:0003677]; DNA-binding transcription factor activity [GO:0003700]; metal ion binding [GO:0046872]		-0.159908	0.930218
VC1493	hypothetical protein				0.301174	0.930218
VC1525	ABC transporter, ATP-binding protein	ecfA3	ATP binding [GO:0005524]; ATPase activity [GO:0016887]; ATPase-coupled transmembrane transporter activity [GO:0042626]	vch02010 ABC transporters	-0.209076	0.930218
VC1589	alpha-acetolactate decarboxylase	alsD	acetolactate decarboxylase activity [GO:0047605]; acetoin biosynthetic process [GO:0045151]	vch00650 Butanoate metabolism vch00660 C5-Branched dibasic acid metabolism	-0.223516	0.930218
VC1595	galactokinase	galK	cytoplasm [GO:0005737]; cytosol [GO:0005829]; ATP binding [GO:0005524]; carbohydrate kinase activity [GO:0019200]; galactokinase activity [GO:0004335]; galactose binding [GO:0005534]; magnesium ion binding [GO:0000287]; galactose catabolic process via UDP-galactose [GO:0033499]; galactose metabolic process [GO:0006012]	vch00052 Galactose metabolism vch00520 Amino sugar and nucleotide sugar metabolism vch01100 Metabolic pathways	-0.22576	0.930218
VC1618	multidrug resistance protein, putative	ynfM	integral component of membrane [GO:0016021]; xenobiotic transmembrane transporter activity [GO:0042910]; drug transmembrane transport [GO:0006855]; response to drug [GO:0042493]		0.30158	0.930218
VC1650	collagenase	prt	extracellular region [GO:0005576]; metalloendopeptidase activity [GO:0004222]; zinc ion binding [GO:0008270]; collagen catabolic process [GO:0030574]; proteolysis [GO:0006508]		-0.315627	0.930218
VC1713	transcriptional regulator, AsnC family	lrp_1	cytosol [GO:0005829]; DNA-binding transcription factor activity [GO:0003700]; sequence-specific DNA binding [GO:0043565]; alanine catabolic process [GO:0006524]; regulation of transcription, DNA-templated [GO:0006355]; response to amino acid [GO:0043200]; response to leucine [GO:0043201]		0.316638	0.930218
VC1714	cell division protein MukB	mukB	cytoplasm [GO:0005737]; nucleoid [GO:0009295]; ATP binding [GO:0005524]; DNA binding [GO:0003677]; cell cycle [GO:0007049]; cell division [GO:0051301]; chromosome condensation [GO:0030261]; chromosome segregation [GO:0007059]; DNA replication [GO:0006260]		0.206144	0.930218
VC1740	oxidoreductase, acyl-CoA dehydrogenase family	fadE_1	plasma membrane [GO:0005886]; acyl-CoA dehydrogenase activity [GO:0003995]; flavin adenine dinucleotide binding [GO:0050660]; oxidoreductase activity [GO:0016491]; fatty acid beta-oxidation using acyl-CoA dehydrogenase [GO:0033539]		-0.3156	0.930218
VC1784	neuraminidase	nanH	cytoplasm [GO:0005737]; extracellular region [GO:0005576]; intracellular membrane-bounded organelle [GO:0043231]; membrane [GO:0016020]; exo-alpha-(2->3)-sialidase activity [GO:0052794]; exo-alpha-(2->6)-sialidase activity [GO:0052795]; exo-alpha-(2->8)-sialidase activity [GO:0052796]; exo-alpha-sialidase activity [GO:0004308]; sialic acid binding [GO:0033691]; ganglioside catabolic process [GO:0…	vch00511 Other glycan degradation vch05110 Vibrio cholerae infection	-0.257783	0.930218
VC1803	hypothetical protein		DNA binding [GO:0003677]		-0.208035	0.930218
VC1874	conserved hypothetical protein				-0.335146	0.930218
VC1893	conserved hypothetical protein	thiK			-0.188647	0.930218
VC1901	Na+/H+ antiporter	nhaB	integral component of membrane [GO:0016021]; integral component of plasma membrane [GO:0005887]; sodium:proton antiporter activity [GO:0015385]; proton transmembrane transport [GO:1902600]; sodium ion transport [GO:0006814]		-0.240664	0.930218
VC1911	orotidine 5`-phosphate decarboxylase	pyrF	cytosol [GO:0005829]; orotidine-5'-phosphate decarboxylase activity [GO:0004590]; 'de novo' pyrimidine nucleobase biosynthetic process [GO:0006207]; 'de novo' UMP biosynthetic process [GO:0044205]; pyrimidine ribonucleotide biosynthetic process [GO:0009220]	vch00240 Pyrimidine metabolism vch01100 Metabolic pathways	-0.233788	0.930218
VC1941	hypothetical protein		integral component of membrane [GO:0016021]		0.21478	0.930218
VC1969	hypothetical protein				-0.319855	0.930218
VC1970	benzoate transport protein	ydcO	integral component of membrane [GO:0016021]; plasma membrane [GO:0005886]; benzoate transmembrane transporter activity [GO:0042925]; transporter activity [GO:0005215]		0.206947	0.930218
VC2011	hypothetical protein				-0.244384	0.930218
VC2021	3-oxoacyl-(acyl-carrier-protein) reductase	fabG_2	3-oxo-glutaryl-[acp] methyl ester reductase activity [GO:0102131]; 3-oxo-pimeloyl-[acp] methyl ester reductase activity [GO:0102132]; 3-oxoacyl-[acyl-carrier-protein] reductase (NADPH) activity [GO:0004316]; NAD binding [GO:0051287]; NADP binding [GO:0050661]; oxidoreductase activity, acting on the CH-OH group of donors, NAD or NADP as acceptor [GO:0016616]; fatty acid biosynthetic process [GO:00…	vch00061 Fatty acid biosynthesis vch00780 Biotin metabolism vch01040 Biosynthesis of unsaturated fatty acids vch01100 Metabolic pathways vch01130 Biosynthesis of antibiotics vch01212 Fatty acid metabolism	0.167362	0.930218
VC2034	hypothetical protein				-0.331218	0.930218
VC2068	flagellar biosynthetic protein FlhF, putative	flhF	membrane [GO:0016020]; plasma membrane [GO:0005886]; GTP binding [GO:0005525]; GTPase activity [GO:0003924]; signal recognition particle binding [GO:0005047]; bacterial-type flagellum organization [GO:0044781]; protein targeting [GO:0006605]; SRP-dependent cotranslational protein targeting to membrane [GO:0006614]		-0.183417	0.930218
VC2079	hypothetical protein				-0.333961	0.930218
VC2117	hypothetical protein				0.301638	0.930218
VC2176	conserved hypothetical protein				-0.192039	0.930218
VC2192	flagellar protein FlgJ	flgJ	periplasmic space [GO:0042597]; amidase activity [GO:0004040]; hydrolase activity, acting on glycosyl bonds [GO:0016798]; structural molecule activity [GO:0005198]; bacterial-type flagellum assembly [GO:0044780]; bacterial-type flagellum-dependent cell motility [GO:0071973]; cell wall organization [GO:0071555]; metabolic process [GO:0008152]		-0.194239	0.930218
VC2212	hypothetical protein				0.343173	0.930218
VC2230	phosphoheptose isomerase	gmhA	cytoplasm [GO:0005737]; carbohydrate derivative binding [GO:0097367]; D-sedoheptulose 7-phosphate isomerase activity [GO:0008968]; zinc ion binding [GO:0008270]; D-glycero-D-manno-heptose 7-phosphate biosynthetic process [GO:2001061]; lipopolysaccharide core region biosynthetic process [GO:0009244]	vch00540 Lipopolysaccharide biosynthesis vch01100 Metabolic pathways	-0.178186	0.930218
VC2231	oxidoreductase, acyl-CoA dehydrogenase family	fadE_2	integral component of membrane [GO:0016021]; plasma membrane [GO:0005886]; acyl-CoA dehydrogenase activity [GO:0003995]; flavin adenine dinucleotide binding [GO:0050660]; oxidoreductase activity [GO:0016491]; fatty acid beta-oxidation using acyl-CoA dehydrogenase [GO:0033539]	vch00071 Fatty acid degradation vch01100 Metabolic pathways vch01212 Fatty acid metabolism	-0.309779	0.930218
VC2326	conserved hypothetical protein				0.195594	0.930218
VC2329	2,3,4,5-tetrahydropyridine-2-carboxylate N-succinyltransferase	dapD	cytoplasm [GO:0005737]; 2,3,4,5-tetrahydropyridine-2,6-dicarboxylate N-succinyltransferase activity [GO:0008666]; magnesium ion binding [GO:0000287]; diaminopimelate biosynthetic process [GO:0019877]; lysine biosynthetic process via diaminopimelate [GO:0009089]	vch00300 Lysine biosynthesis vch01100 Metabolic pathways vch01120 Microbial metabolism in diverse environments vch01230 Biosynthesis of amino acids	-0.164005	0.930218
VC2359	uracil-DNA glycosylase	ung	mitochondrion [GO:0005739]; nucleus [GO:0005634]; uracil DNA N-glycosylase activity [GO:0004844]; base-excision repair, AP site formation via deaminated base removal [GO:0097510]; DNA repair [GO:0006281]	vch03410 Base excision repair	-0.220361	0.930218
VC2411	hypothetical protein				0.330218	0.930218
VC2421	ampD protein	ampD	N-acetylmuramoyl-L-alanine amidase activity [GO:0008745]; peptidoglycan catabolic process [GO:0009253]; peptidoglycan metabolic process [GO:0000270]; peptidoglycan turnover [GO:0009254]		0.235385	0.930218
VC2465	sigma-E factor regulatory protein RseB	rseB	outer membrane-bounded periplasmic space [GO:0030288]; antisigma factor binding [GO:0045152]; DNA-binding transcription factor activity [GO:0003700]; regulation of polysaccharide biosynthetic process [GO:0032885]; regulation of transcription, DNA-templated [GO:0006355]		-0.171513	0.930218
VC2467	RNA polymerase sigma-E factor	rpoE_2	DNA binding [GO:0003677]; DNA-binding transcription factor activity [GO:0003700]; sigma factor activity [GO:0016987]; DNA-templated transcription, initiation [GO:0006352]; positive regulation of transcription, DNA-templated [GO:0045893]		-0.170016	0.930218
VC2489	transcriptional regulator, TetR family	betI	DNA binding [GO:0003677]; DNA-binding transcription factor activity [GO:0003700]; regulation of transcription, DNA-templated [GO:0006355]		0.306647	0.930218
VC2534	magnesium transporter		integral component of membrane [GO:0016021]; plasma membrane [GO:0005886]; magnesium ion transmembrane transporter activity [GO:0015095]; metal ion binding [GO:0046872]; magnesium ion transport [GO:0015693]		0.200358	0.930218
VC2571	DNA-directed RNA polymerase, alpha subunit	rpoA	cytoplasm [GO:0005737]; DNA binding [GO:0003677]; DNA-directed 5'-3' RNA polymerase activity [GO:0003899]; protein dimerization activity [GO:0046983]; transcription, DNA-templated [GO:0006351]	vch00230 Purine metabolism vch00240 Pyrimidine metabolism vch01100 Metabolic pathways vch03020 RNA polymerase	0.152739	0.930218
VC2589	ribosomal protein L16	rplP	cytosolic large ribosomal subunit [GO:0022625]; rRNA binding [GO:0019843]; structural constituent of ribosome [GO:0003735]; tRNA binding [GO:0000049]; translation [GO:0006412]	vch03010 Ribosome	0.156475	0.930218
VC2590	ribosomal protein S3	rpsC	cytosolic small ribosomal subunit [GO:0022627]; mRNA binding [GO:0003729]; rRNA binding [GO:0019843]; structural constituent of ribosome [GO:0003735]; translation [GO:0006412]	vch03010 Ribosome	0.157082	0.930218
VC2610	conserved hypothetical protein		hydrolase activity, acting on ester bonds [GO:0016788]; cellular lipid metabolic process [GO:0044255]		0.286136	0.930218
VC2643	acetylglutamate kinase	argB	cytoplasm [GO:0005737]; acetylglutamate kinase activity [GO:0003991]; arginine binding [GO:0034618]; ATP binding [GO:0005524]; arginine biosynthetic process [GO:0006526]; arginine biosynthetic process via ornithine [GO:0042450]	vch00220 Arginine biosynthesis vch01100 Metabolic pathways vch01110 Biosynthesis of secondary metabolites vch01130 Biosynthesis of antibiotics vch01210 2-Oxocarboxylic acid metabolism vch01230 Biosynthesis of amino acids	-0.30342	0.930218
VC2667	hypothetical protein				0.283448	0.930218
VC2683	cystathionine gamma-synthase	metB	cytoplasm [GO:0005737]; carbon-sulfur lyase activity [GO:0016846]; cystathionine gamma-lyase activity [GO:0004123]; cystathionine gamma-synthase activity [GO:0003962]; pyridoxal phosphate binding [GO:0030170]; cysteine biosynthetic process via cystathionine [GO:0019343]; methionine biosynthetic process [GO:0009086]; transsulfuration [GO:0019346]	vch00270 Cysteine and methionine metabolism vch00450 Selenocompound metabolism vch00920 Sulfur metabolism vch01100 Metabolic pathways vch01110 Biosynthesis of secondary metabolites vch01130 Biosynthesis of antibiotics vch01230 Biosynthesis of amino acids	-0.292039	0.930218
VC2745	hypothetical protein				-0.322949	0.930218
VC2757	conserved hypothetical protein	yigZ			0.274218	0.930218
VC2762	UDP-N-acetylglucosamine pyrophosphorylase	glmU	cytoplasm [GO:0005737]; glucosamine-1-phosphate N-acetyltransferase activity [GO:0019134]; magnesium ion binding [GO:0000287]; UDP-N-acetylglucosamine diphosphorylase activity [GO:0003977]; cell morphogenesis [GO:0000902]; cell wall organization [GO:0071555]; lipid A biosynthetic process [GO:0009245]; lipopolysaccharide biosynthetic process [GO:0009103]; peptidoglycan biosynthetic process [GO:000…	vch00520 Amino sugar and nucleotide sugar metabolism vch01100 Metabolic pathways vch01130 Biosynthesis of antibiotics	-0.165799	0.930218
VC2775	glucose inhibited division protein A	mnmG	cytosol [GO:0005829]; flavin adenine dinucleotide binding [GO:0050660]; tRNA methylation [GO:0030488]; tRNA wobble uridine modification [GO:0002098]		0.171088	0.930218
VCA0080	GGDEF family protein				0.247927	0.930218
VCA0086	hypothetical protein				0.261871	0.930218
VCA0143	hypothetical protein				-0.337511	0.930218
VCA0168	hypothetical protein		integral component of membrane [GO:0016021]		-0.257013	0.930218
VCA0169	hypothetical protein				-0.257839	0.930218
VCA0189	response regulator	rcsC_2	phosphorelay response regulator activity [GO:0000156]; phosphorelay signal transduction system [GO:0000160]		0.196151	0.930218
VCA0217	GGDEF family protein	adrA_4	integral component of membrane [GO:0016021]; plasma membrane [GO:0005886]; diguanylate cyclase activity [GO:0052621]; cell adhesion involved in single-species biofilm formation [GO:0043709]; negative regulation of bacterial-type flagellum-dependent cell motility [GO:1902201]		0.254722	0.930218
VCA0471	hypothetical protein				0.288802	0.930218
VCA0522	sensor histidine kinase/response regulator LuxN	cqsS	integral component of membrane [GO:0016021]; plasma membrane [GO:0005886]; ATP binding [GO:0005524]; phosphoprotein phosphatase activity [GO:0004721]; phosphorelay response regulator activity [GO:0000156]; phosphorelay sensor kinase activity [GO:0000155]; phosphorelay signal transduction system [GO:0000160]	vch02020 Two-component system vch02024 Quorum sensing vch05111 Biofilm formation - Vibrio cholerae	-0.214909	0.930218
VCA0571	hypothetical protein				0.180751	0.930218
VCA0619	hypothetical protein				0.339059	0.930218
VCA0631	hypothetical protein		N-acetyltransferase activity [GO:0008080]		-0.320756	0.930218
VCA0637	oxygen-insensitive NAD(P)H nitroreductase	nfsB	cytosol [GO:0005829]; 6,7-dihydropteridine reductase activity [GO:0004155]; NAD(P)H nitroreductase activity [GO:0018545]; oxidoreductase activity [GO:0016491]; 2,4,6-trinitrotoluene catabolic process [GO:0046256]	vch00633 Nitrotoluene degradation vch01120 Microbial metabolism in diverse environments	0.194174	0.930218
VCA0654	sucrose operon repressor ScrR, putative	ccpA	DNA-binding transcription factor activity [GO:0003700]; transcription regulatory region sequence-specific DNA binding [GO:0000976]; regulation of transcription, DNA-templated [GO:0006355]		0.240025	0.930218
VCA0699	glucose-1-phosphate adenylyltransferase	glgC_2	ATP binding [GO:0005524]; glucose-1-phosphate adenylyltransferase activity [GO:0008878]; glycogen biosynthetic process [GO:0005978]	vch00500 Starch and sucrose metabolism vch00520 Amino sugar and nucleotide sugar metabolism vch01100 Metabolic pathways vch01110 Biosynthesis of secondary metabolites	-0.263052	0.930218
VCA0712	pyrazinamidase/nicotinamidase	pncA	hydrolase activity, acting on carbon-nitrogen (but not peptide) bonds, in linear amides [GO:0016811]; nicotinamidase activity [GO:0008936]; NADH metabolic process [GO:0006734]	vch00760 Nicotinate and nicotinamide metabolism vch01100 Metabolic pathways	-0.223319	0.930218
VCA0738	hypothetical protein				-0.219436	0.930218
VCA0777	conserved hypothetical protein	kipI			-0.237256	0.930218
VCA0833	transcriptional regulator, LysR family	yahB	DNA-binding transcription factor activity [GO:0003700]; transcription regulatory region DNA binding [GO:0044212]; regulation of transcription, DNA-templated [GO:0006355]		-0.260986	0.930218
VCA0840	deoxycytidylate deaminase, putative	tadA_3	dCMP deaminase activity [GO:0004132]; zinc ion binding [GO:0008270]; nucleobase-containing compound metabolic process [GO:0006139]; pyrimidine nucleotide metabolic process [GO:0006220]	vch00240 Pyrimidine metabolism vch01100 Metabolic pathways	0.225009	0.930218
VCA0872	cytochrome d ubiquinol oxidase, subunit I	cydA_2	cytochrome complex [GO:0070069]; integral component of membrane [GO:0016021]; plasma membrane [GO:0005886]; electron transfer activity [GO:0009055]; heme binding [GO:0020037]; metal ion binding [GO:0046872]; oxidoreductase activity, acting on diphenols and related substances as donors, oxygen as acceptor [GO:0016682]; aerobic electron transport chain [GO:0019646]	vch00190 Oxidative phosphorylation vch01100 Metabolic pathways vch02020 Two-component system	0.27288	0.930218
VCA0876	D-serine deaminase activator	perR	DNA-binding transcription factor activity [GO:0003700]; sequence-specific DNA binding [GO:0043565]; regulation of transcription, DNA-templated [GO:0006355]; transcription, DNA-templated [GO:0006351]		-0.303941	0.930218
VCA0929	TrmA family RNA methyltransferase, putative	rlmC	4 iron, 4 sulfur cluster binding [GO:0051539]; iron ion binding [GO:0005506]; rRNA (uridine-C5-)-methyltransferase activity [GO:0070041]; RNA modification [GO:0009451]; rRNA base methylation [GO:0070475]		0.248752	0.930218
VCA0937	transcriptional regulator, AraC/XylS family	nimR_2	DNA binding [GO:0003677]; DNA-binding transcription factor activity [GO:0003700]; sequence-specific DNA binding [GO:0043565]; regulation of transcription, DNA-templated [GO:0006355]		0.291823	0.930218
VCA0941	acyl-CoA thioester hydrolase-related protein		cytosol [GO:0005829]; acyl-CoA hydrolase activity [GO:0047617]; CoA hydrolase activity [GO:0016289]; fatty-acyl-CoA binding [GO:0000062]; long-chain fatty acyl-CoA binding [GO:0036042]; acyl-CoA metabolic process [GO:0006637]; fatty acid metabolic process [GO:0006631]		0.284208	0.930218
VCA1010	conserved hypothetical protein	ribN_2	integral component of membrane [GO:0016021]; plasma membrane [GO:0005886]		0.270564	0.930218
VCA1067	aldehyde dehydrogenase	calB	3-chloroallyl aldehyde dehydrogenase activity [GO:0004028]; aldehyde dehydrogenase (NAD+) activity [GO:0004029]; cellular aldehyde metabolic process [GO:0006081]; fermentation [GO:0006113]		-0.240911	0.930218
<missing>	<missing>	<missing>	<missing>	<missing>	0	0
<missing>	<missing>	<missing>	<missing>	<missing>	0	0
<missing>	<missing>	<missing>	<missing>	<missing>	0	0
<missing>	<missing>	<missing>	<missing>	<missing>	0	0
<missing>	<missing>	<missing>	<missing>	<missing>	0	0
VC1783	N-acetylglucosamine-6-phosphate deacetylase	nagA_2	metal ion binding [GO:0046872]; N-acetylglucosamine-6-phosphate deacetylase activity [GO:0008448]; amino sugar metabolic process [GO:0006040]; carbohydrate metabolic process [GO:0005975]; N-acetylglucosamine catabolic process [GO:0006046]	vch00520 Amino sugar and nucleotide sugar metabolism vch01130 Biosynthesis of antibiotics	-0.232356	0.930402
<missing>	<missing>	<missing>	<missing>	<missing>	0	0
VC1579	enterobactin synthetase component F-related protein	dltA	catalytic activity [GO:0003824]		0.209192	0.931683
VC1637	hypothetical protein				0.268192	0.931683
VC2611	hypothetical protein				0.310085	0.931683
VCA0346	H-REV 107-related protein	miaA			-0.272587	0.931683
VC1498	conserved hypothetical protein	msrC	cytosol [GO:0005829]; methionine-R-sulfoxide reductase activity [GO:0070191]	vch00270 Cysteine and methionine metabolism	0.18868	0.932725
VCA0818	magnesium transporter MgtE, putative	mgtE	integral component of membrane [GO:0016021]; magnesium ion transmembrane transporter activity [GO:0015095]; magnesium ion transport [GO:0015693]		0.188344	0.932725
VC0188	oligopeptidase A	prlC	metal ion binding [GO:0046872]; metalloendopeptidase activity [GO:0004222]; peptidase activity [GO:0008233]; peptide metabolic process [GO:0006518]; proteolysis [GO:0006508]		-0.159485	0.93289
VC0073	conserved hypothetical protein	rsmJ	cytoplasm [GO:0005737]; rRNA (guanine-N2-)-methyltransferase activity [GO:0008990]		0.191146	0.93312
VC0209	conserved hypothetical protein				0.167804	0.93312
VC0679	ribosomal protein S20	rpsT	cytosol [GO:0005829]; cytosolic small ribosomal subunit [GO:0022627]; small ribosomal subunit [GO:0015935]; small ribosomal subunit rRNA binding [GO:0070181]; structural constituent of ribosome [GO:0003735]; translation [GO:0006412]	vch03010 Ribosome	0.183505	0.93312
VC0791	sensor kinase citA	citA	integral component of plasma membrane [GO:0005887]; ATP binding [GO:0005524]; histidine phosphotransfer kinase activity [GO:0009927]; phosphorelay sensor kinase activity [GO:0000155]; protein histidine kinase activity [GO:0004673]; phosphorelay signal transduction system [GO:0000160]; protein autophosphorylation [GO:0046777]	vch02020 Two-component system	0.286425	0.93312
VC1050	response regulator	rssB	phosphorelay response regulator activity [GO:0000156]; phosphorelay signal transduction system [GO:0000160]		-0.28206	0.93312
VC1558	6-phospho-beta-glucosidase	bglA	cytosol [GO:0005829]; 6-phospho-beta-glucosidase activity [GO:0008706]; beta-glucosidase activity [GO:0008422]; carbohydrate catabolic process [GO:0016052]	vch00010 Glycolysis / Gluconeogenesis vch00500 Starch and sucrose metabolism	-0.208486	0.93312
VC2592	ribosomal protein S19	rpsS	cytosolic small ribosomal subunit [GO:0022627]; rRNA binding [GO:0019843]; structural constituent of ribosome [GO:0003735]; ribosomal small subunit assembly [GO:0000028]; translation [GO:0006412]	vch03010 Ribosome	0.161616	0.93312
VCA0181	hypothetical protein		integral component of membrane [GO:0016021]; transmembrane transport [GO:0055085]		0.227355	0.93312
VCA0491	hypothetical protein		integral component of membrane [GO:0016021]		0.190411	0.93312
VCA0829	acetyl-CoA synthase	acs_2	acetate-CoA ligase activity [GO:0003987]; acetoacetate-CoA ligase activity [GO:0030729]; acetyl-CoA biosynthetic process from acetate [GO:0019427]; lipid metabolic process [GO:0006629]	vch00280 Valine, leucine and isoleucine degradation vch00650 Butanoate metabolism	-0.291459	0.93312
VC0057	conserved hypothetical protein				-0.240282	0.933562
<missing>	<missing>	<missing>	<missing>	<missing>	0	0
VCA0002	hypothetical protein				0.179758	0.934217
VCA0488	conserved hypothetical protein				-0.214125	0.934217
VC2496	hypothetical protein				0.275676	0.935727
VC0168	cytochrome c5		electron transfer activity [GO:0009055]; heme binding [GO:0020037]; iron ion binding [GO:0005506]		-0.167063	0.9364
VC0624	conserved hypothetical protein		integral component of membrane [GO:0016021]		0.200948	0.9364
VC0674	prolipoprotein diacylglyceryl transferase	lgt	integral component of plasma membrane [GO:0005887]; phosphatidylglycerol-prolipoprotein diacylglyceryl transferase activity [GO:0008961]; cellular protein modification process [GO:0006464]; lipoprotein biosynthetic process [GO:0042158]		0.173058	0.9364
VC1196	hypothetical protein				0.220512	0.9364
VC1423	hypothetical protein		integral component of membrane [GO:0016021]		-0.202995	0.9364
VC1938	conserved hypothetical protein		acyl-CoA hydrolase activity [GO:0047617]		-0.266815	0.9364
VC1992	formyltetrahydrofolate deformylase	purU	formyltetrahydrofolate deformylase activity [GO:0008864]; hydroxymethyl-, formyl- and related transferase activity [GO:0016742]; 'de novo' IMP biosynthetic process [GO:0006189]; one-carbon metabolic process [GO:0006730]; purine ribonucleotide biosynthetic process [GO:0009152]	vch00630 Glyoxylate and dicarboxylate metabolism vch00670 One carbon pool by folate	0.20259	0.9364
VC2064	chemotaxis protein CheZ		bacterial-type flagellum [GO:0009288]; cytoplasm [GO:0005737]; phosphoprotein phosphatase activity [GO:0004721]; archaeal or bacterial-type flagellum-dependent cell motility [GO:0097588]; chemotaxis [GO:0006935]; regulation of chemotaxis [GO:0050920]	vch02030 Bacterial chemotaxis	-0.168921	0.9364
VC2110	conserved hypothetical protein	mnmC_1	cytoplasm [GO:0005737]; flavin adenine dinucleotide binding [GO:0050660]; oxidoreductase activity [GO:0016491]; oxidoreductase activity, acting on the CH-NH group of donors [GO:0016645]; tRNA (5-methylaminomethyl-2-thiouridylate)-methyltransferase activity [GO:0004808]; tRNA wobble uridine modification [GO:0002098]		-0.184361	0.9364
VC2423	fimbrial protein	pilA	integral component of membrane [GO:0016021]; pilus [GO:0009289]; type II protein secretion system complex [GO:0015627]; type IV pilus [GO:0044096]; structural molecule activity [GO:0005198]; cell adhesion [GO:0007155]; cell projection organization [GO:0030030]; protein secretion by the type II secretion system [GO:0015628]; type IV pilus biogenesis [GO:0043683]; type IV pilus-dependent motility […	vch02020 Two-component system	-0.281389	0.9364
VCA0075	hypothetical protein		nitrate assimilation [GO:0042128]		0.317572	0.9364
VCA0359	plasmid stabilization element ParE, putative	parE1	cell death [GO:0008219]		-0.308922	0.9364
VCA0446	haemagglutinin	hag			-0.232112	0.9364
VCA0546	conserved hypothetical protein	alx	integral component of membrane [GO:0016021]		-0.212516	0.9364
<missing>	<missing>	<missing>	<missing>	<missing>	0	0
VC0994	N-acetylglucosamine-6-phosphate deacetylase	nagA_1	metal ion binding [GO:0046872]; N-acetylgalactosamine-6-phosphate deacetylase activity [GO:0047419]; N-acetylglucosamine-6-phosphate deacetylase activity [GO:0008448]; carbohydrate metabolic process [GO:0005975]; N-acetylglucosamine catabolic process [GO:0006046]; N-acetylglucosamine metabolic process [GO:0006044]; N-acetylneuraminate catabolic process [GO:0019262]; protein homotetramerization [G…	vch00520 Amino sugar and nucleotide sugar metabolism vch01130 Biosynthesis of antibiotics	0.203244	0.936756
VC0915	hypothetical protein				0.316266	0.936818
VC0117	hemY protein	lapB_2	integral component of membrane [GO:0016021]; catalytic activity [GO:0003824]; heme metabolic process [GO:0042168]; porphyrin-containing compound biosynthetic process [GO:0006779]		-0.225924	0.936871
VC0144	conserved hypothetical protein		integral component of membrane [GO:0016021]; alkenylglycerophosphocholine hydrolase activity [GO:0047408]; alkenylglycerophosphoethanolamine hydrolase activity [GO:0047409]		-0.212468	0.936871
VCA0199	hypothetical protein				-0.158264	0.938709
VC2003	rRNA (guanine-N1-)-methyltransferase	rlmA	metal ion binding [GO:0046872]; methyltransferase activity [GO:0008168]; methylation [GO:0032259]; rRNA modification [GO:0000154]		-0.203683	0.942195
VCA0888	transcriptional regulator, LuxR family	rpaR	DNA binding [GO:0003677]; DNA-binding transcription factor activity [GO:0003700]; regulation of transcription, DNA-templated [GO:0006355]		0.188812	0.942195
VCA1003	hypothetical protein		integral component of membrane [GO:0016021]		0.310071	0.942195
VC1772	hypothetical protein				-0.257104	0.942375
VC1934	GGDEF family protein		integral component of membrane [GO:0016021]		-0.30939	0.942375
VCA0754	lipase-related protein		triglyceride lipase activity [GO:0004806]; lipid catabolic process [GO:0016042]		0.249387	0.942375
VCA1102	conserved hypothetical protein	eptA	integral component of membrane [GO:0016021]; plasma membrane [GO:0005886]; phosphotransferase activity, phosphate group as acceptor [GO:0016776]; sulfuric ester hydrolase activity [GO:0008484]; lipopolysaccharide core region biosynthetic process [GO:0009244]	vch01503 Cationic antimicrobial peptide (CAMP) resistance	-0.310991	0.942375
VC2246	ribonuclease HII	rnhB	cytoplasm [GO:0005737]; ribonuclease H2 complex [GO:0032299]; manganese ion binding [GO:0030145]; ribonuclease activity [GO:0004540]; RNA binding [GO:0003723]; RNA-DNA hybrid ribonuclease activity [GO:0004523]; DNA replication, removal of RNA primer [GO:0043137]; mismatch repair [GO:0006298]; RNA catabolic process [GO:0006401]	vch03030 DNA replication	-0.244107	0.942773
VCA0429	hypothetical protein				-0.292776	0.942773
<missing>	<missing>	<missing>	<missing>	<missing>	0	0
VC0203	iron(III) ABC transporter, permease protein	fhuB	cell [GO:0005623]; integral component of plasma membrane [GO:0005887]; ATPase-coupled transmembrane transporter activity [GO:0042626]; iron ion transmembrane transporter activity [GO:0005381]; transmembrane transporter activity [GO:0022857]; iron ion transport [GO:0006826]; siderophore-dependent iron import into cell [GO:0033214]	vch02010 ABC transporters	0.3017	0.943049
VC0373	conserved hypothetical protein				-0.259198	0.943049
VC0527	conserved hypothetical protein	ftsB	cell division site [GO:0032153]; cell septum [GO:0030428]; integral component of plasma membrane [GO:0005887]; cell division [GO:0051301]; FtsZ-dependent cytokinesis [GO:0043093]		0.210792	0.943049
VC0865	hypothetical protein				-0.236844	0.943049
VC1179	pseudouridine synthase family 1 protein	rluB	RNA binding [GO:0003723]; rRNA pseudouridine synthase activity [GO:0120159]; pseudouridine synthesis [GO:0001522]; RNA modification [GO:0009451]; rRNA processing [GO:0006364]		0.147083	0.943049
VC1601	hypothetical protein				-0.25431	0.943049
VC2077	ferrous iron transport protein B	feoB	integral component of membrane [GO:0016021]; plasma membrane [GO:0005886]; ferrous iron transmembrane transporter activity [GO:0015093]; GTP binding [GO:0005525]; iron ion homeostasis [GO:0055072]; iron ion transport [GO:0006826]		0.16601	0.943049
VC2537	thiamine ABC transporter, ATP-binding protein, putative	thiQ	integral component of membrane [GO:0016021]; plasma membrane [GO:0005886]; ATP binding [GO:0005524]; ATPase activity [GO:0016887]; ATPase-coupled thiamine transmembrane transporter activity [GO:0048502]; ATPase-coupled transmembrane transporter activity [GO:0042626]; thiamine transmembrane transporter activity [GO:0015234]; thiamine transport [GO:0015888]	vch02010 ABC transporters	0.266458	0.943049
VCA0092	hypothetical protein				0.227397	0.943049
VCA0334	hypothetical protein		integral component of membrane [GO:0016021]		-0.225943	0.943049
VCA0644	NADH oxidase, putative	cdr	cell [GO:0005623]; flavin adenine dinucleotide binding [GO:0050660]; NADH dehydrogenase activity [GO:0003954]; cell redox homeostasis [GO:0045454]		0.222344	0.943049
VCA0653	PTS system, sucrose-specific IIBC component	treP	integral component of membrane [GO:0016021]; plasma membrane [GO:0005886]; kinase activity [GO:0016301]; protein-N(PI)-phosphohistidine-sugar phosphotransferase activity [GO:0008982]; protein-phosphocysteine-sugar phosphotransferase activity [GO:0090563]; protein-phosphocysteine-trehalose phosphotransferase system transporter activity [GO:0090589]; sucrose transmembrane transporter activity [GO:0…	vch00500 Starch and sucrose metabolism vch02060 Phosphotransferase system (PTS)	0.25714	0.943049
<missing>	<missing>	<missing>	<missing>	<missing>	0	0
<missing>	<missing>	<missing>	<missing>	<missing>	0	0
VC0370	conserved hypothetical protein				0.250231	0.943096
VC0464	transcriptional regulator, LuxR family	ttrR	DNA binding [GO:0003677]; DNA-binding transcription factor activity [GO:0003700]; regulation of transcription, DNA-templated [GO:0006355]		-0.218655	0.943096
VC0820	ToxR-activated gene A protein	stcE_1	plasma membrane [GO:0005886]; metal ion binding [GO:0046872]; metalloendopeptidase activity [GO:0004222]		-0.211752	0.943096
VC0914	multidrug resistance protein, putative	bepE_1	integral component of membrane [GO:0016021]; xenobiotic transmembrane transporter activity [GO:0042910]; drug transmembrane transport [GO:0006855]; response to drug [GO:0042493]		-0.19076	0.943096
VC1354	conserved hypothetical protein	rlmI	cytoplasm [GO:0005737]; RNA binding [GO:0003723]; rRNA (cytosine) methyltransferase activity [GO:0016434]		0.18024	0.943096
VC1375	hypothetical protein				0.174687	0.943096
VC1630	ABC transporter, ATP-binding protein		plasma membrane [GO:0005886]; ATP binding [GO:0005524]; ATPase activity [GO:0016887]; ATPase-coupled transmembrane transporter activity [GO:0042626]; transmembrane transporter activity [GO:0022857]; transmembrane transport [GO:0055085]		0.203434	0.943096
VC2103	transcriptional regulator, LysR family	gltC	cytoplasm [GO:0005737]; cytosol [GO:0005829]; bacterial-type cis-regulatory region sequence-specific DNA binding [GO:0000986]; DNA-binding transcription factor activity [GO:0003700]; sequence-specific DNA binding [GO:0043565]; regulation of transcription, DNA-templated [GO:0006355]		-0.266026	0.943096
VCA0151	oxidoreductase, putative	antC	integral component of membrane [GO:0016021]; oxidoreductase activity [GO:0016491]		0.291067	0.943096
<missing>	<missing>	<missing>	<missing>	<missing>	0	0
<missing>	<missing>	<missing>	<missing>	<missing>	0	0
VC0161	transcriptional activator IlvY	gltR_1	DNA-binding transcription factor activity [GO:0003700]; transcription regulatory region DNA binding [GO:0044212]; regulation of transcription, DNA-templated [GO:0006355]		0.218628	0.943723
VC0191	conserved hypothetical protein	rhtC	integral component of plasma membrane [GO:0005887]; amino acid transmembrane transporter activity [GO:0015171]; amino acid transport [GO:0006865]		-0.257869	0.943723
VC0201	iron(III) ABC transporter, ATP-binding protein	fhuC_1	ATP binding [GO:0005524]; ATPase activity [GO:0016887]; ATPase-coupled transmembrane transporter activity [GO:0042626]; iron ion transmembrane transporter activity [GO:0005381]; iron ion transport [GO:0006826]	vch02010 ABC transporters	-0.294984	0.943723
VC0282	methyl-accepting chemotaxis protein	mcpP_5	integral component of membrane [GO:0016021]; signaling receptor activity [GO:0038023]; transmembrane signaling receptor activity [GO:0004888]; chemotaxis [GO:0006935]; signal transduction [GO:0007165]	vch02020 Two-component system vch02030 Bacterial chemotaxis	-0.304604	0.943723
VC0392	aminotransferase, class V	pucG	peroxisome [GO:0005777]; alanine-glyoxylate transaminase activity [GO:0008453]; serine-pyruvate transaminase activity [GO:0004760]; transaminase activity [GO:0008483]; glycine biosynthetic process, by transamination of glyoxylate [GO:0019265]	vch00250 Alanine, aspartate and glutamate metabolism vch00260 Glycine, serine and threonine metabolism vch00630 Glyoxylate and dicarboxylate metabolism vch00680 Methane metabolism vch01100 Metabolic pathways vch01110 Biosynthesis of secondary metabolites vch01120 Microbial metabolism in diverse environments vch01130 Biosynthesis of antibiotics vch01200 Carbon metabolism	-0.292709	0.943723
VC0600	hypothetical protein				-0.210382	0.943723
VC0680	MviN protein	murJ	integral component of plasma membrane [GO:0005887]; lipid-linked peptidoglycan transporter activity [GO:0015648]; cell wall organization [GO:0071555]; lipid translocation [GO:0034204]; lipid-linked peptidoglycan transport [GO:0015836]; peptidoglycan biosynthetic process [GO:0009252]; regulation of cell shape [GO:0008360]		0.169457	0.943723
VC0743	protein-export membrane protein SecD	mzrA	integral component of membrane [GO:0016021]; plasma membrane [GO:0005886]; P-P-bond-hydrolysis-driven protein transmembrane transporter activity [GO:0015450]; intracellular protein transmembrane transport [GO:0065002]; protein secretion [GO:0009306]; protein targeting [GO:0006605]; protein transport [GO:0015031]; protein transport by the Sec complex [GO:0043952]	vch03060 Protein export vch03070 Bacterial secretion system	-0.153754	0.943723
VC0746	RNA methyltransferase, TrmH family	trmJ	cytosol [GO:0005829]; RNA binding [GO:0003723]; tRNA (cytosine-2'-O-)-methyltransferase activity [GO:0052666]; tRNA (uracil-2'-O-)-methyltransferase activity [GO:0052665]; RNA modification [GO:0009451]; tRNA nucleoside ribose methylation [GO:0002128]		0.169279	0.943723
VC0859	hypothetical protein		integral component of membrane [GO:0016021]		0.300992	0.943723
VC0876	conserved hypothetical protein	trmO	tRNA (adenine) methyltransferase activity [GO:0016426]; tRNA m6t6A37 methyltransferase activity [GO:0089715]		0.235284	0.943723
VC0962	conserved hypothetical protein	miaB	cytosol [GO:0005829]; 4 iron, 4 sulfur cluster binding [GO:0051539]; metal ion binding [GO:0046872]; methylthiotransferase activity [GO:0035596]; N6-isopentenyladenosine methylthiotransferase activity [GO:0035597]; tRNA methylthiolation [GO:0035600]		0.158705	0.943723
VC1045	RNA polymerase sigma-70 factor, ECF subfamily	ecfG	DNA binding [GO:0003677]; DNA-binding transcription factor activity [GO:0003700]; sigma factor activity [GO:0016987]; DNA-templated transcription, initiation [GO:0006352]		-0.1882	0.943723
VC1109	hypothetical protein				-0.296741	0.943723
VC1182	thioredoxin reductase	trxB	cytoplasm [GO:0005737]; thioredoxin-disulfide reductase activity [GO:0004791]; removal of superoxide radicals [GO:0019430]	vch00450 Selenocompound metabolism	0.17413	0.943723
VC1403	methyl-accepting chemotaxis protein	mcpS	membrane [GO:0016020]; signaling receptor activity [GO:0038023]; chemotaxis [GO:0006935]; signal transduction [GO:0007165]	vch02020 Two-component system vch02030 Bacterial chemotaxis	-0.276776	0.943723
VC1461	colonization factor	cep	extracellular region [GO:0005576]; pathogenesis [GO:0009405]		0.271578	0.943723
VC1483	3-hydroxydecanoyl-(acyl-carrier-protein) dehydratase	fabA	cytoplasm [GO:0005737]; (3R)-hydroxymyristoyl-[acyl-carrier-protein] dehydratase activity [GO:0008659]; 3-hydroxydecanoyl-[acyl-carrier-protein] dehydratase activity [GO:0008693]; 3-hydroxyoctanoyl-[acyl-carrier-protein] dehydratase activity [GO:0047451]; 3-hydroxypalmitoyl-[acyl-carrier-protein] dehydratase activity [GO:0004317]; trans-2-decenoyl-acyl-carrier-protein isomerase activity [GO:00340…	vch00061 Fatty acid biosynthesis vch01100 Metabolic pathways vch01212 Fatty acid metabolism	-0.174891	0.943723
VC1486	ABC transporter, ATP-binding protein	uup	cytoplasm [GO:0005737]; ATP binding [GO:0005524]; ATPase activity [GO:0016887]; ATPase-coupled transmembrane transporter activity [GO:0042626]; DNA binding [GO:0003677]; valine-tRNA ligase activity [GO:0004832]; valyl-tRNA aminoacylation [GO:0006438]		0.152605	0.943723
VC1564	hypothetical protein				-0.293548	0.943723
VC1808	hypothetical protein				-0.251163	0.943723
VC1871	conserved hypothetical protein				-0.22327	0.943723
VC1880	conserved hypothetical protein		integral component of membrane [GO:0016021]		0.200729	0.943723
VC1905	alanine dehydrogenase	ald	alanine dehydrogenase activity [GO:0000286]; nucleotide binding [GO:0000166]; alanine catabolic process [GO:0006524]; alanine metabolic process [GO:0006522]; L-alanine catabolic process [GO:0042853]	vch00250 Alanine, aspartate and glutamate metabolism vch00430 Taurine and hypotaurine metabolism vch01100 Metabolic pathways	-0.218653	0.943723
VC1925	C4-dicarboxylate transport sensor protein	dctB_2	integral component of membrane [GO:0016021]; ATP binding [GO:0005524]; metal ion binding [GO:0046872]; phosphorelay sensor kinase activity [GO:0000155]; C4-dicarboxylate transport [GO:0015740]; phosphorelay signal transduction system [GO:0000160]	vch02020 Two-component system	-0.248081	0.943723
VC1972	o-succinylbenzoate-CoA synthase	menC	catalytic activity [GO:0003824]; hydro-lyase activity [GO:0016836]; magnesium ion binding [GO:0000287]; menaquinone biosynthetic process [GO:0009234]	vch00130 Ubiquinone and other terpenoid-quinone biosynthesis vch01100 Metabolic pathways vch01110 Biosynthesis of secondary metabolites	-0.261169	0.943723
VC2120	flagellar biosynthetic protein FlhB	flhB	integral component of membrane [GO:0016021]; plasma membrane [GO:0005886]; bacterial-type flagellum assembly [GO:0044780]; protein secretion [GO:0009306]	vch02040 Flagellar assembly	-0.191806	0.943723
VC2147	hypothetical protein		integral component of membrane [GO:0016021]		0.25105	0.943723
VC2387	conserved hypothetical protein				0.254854	0.943723
VC2442	pho4 family protein	pitA	integral component of plasma membrane [GO:0005887]; inorganic phosphate transmembrane transporter activity [GO:0005315]; phosphate ion transmembrane transporter activity [GO:0015114]; phosphate ion transmembrane transport [GO:0035435]; phosphate ion transport [GO:0006817]		0.171301	0.943723
VC2580	ribosomal protein L18	rplR	cytosolic large ribosomal subunit [GO:0022625]; 5S rRNA binding [GO:0008097]; structural constituent of ribosome [GO:0003735]; translation [GO:0006412]	vch03010 Ribosome	0.162586	0.943723
VC2582	ribosomal protein S8	rpsH	cytosolic small ribosomal subunit [GO:0022627]; rRNA binding [GO:0019843]; structural constituent of ribosome [GO:0003735]; translation [GO:0006412]	vch03010 Ribosome	0.152572	0.943723
VC2646	phosphoenolpyruvate carboxylase	ppc	cytosol [GO:0005829]; magnesium ion binding [GO:0000287]; phosphoenolpyruvate carboxylase activity [GO:0008964]; carbon fixation [GO:0015977]; oxaloacetate metabolic process [GO:0006107]; tricarboxylic acid cycle [GO:0006099]	vch00620 Pyruvate metabolism vch00680 Methane metabolism vch01100 Metabolic pathways vch01120 Microbial metabolism in diverse environments vch01200 Carbon metabolism	0.281106	0.943723
VC2678	primosomal protein N`	priA	primosome complex [GO:1990077]; 3'-5' DNA helicase activity [GO:0043138]; ATP binding [GO:0005524]; DNA binding [GO:0003677]; DNA helicase activity [GO:0003678]; zinc ion binding [GO:0008270]; DNA recombination [GO:0006310]; DNA replication initiation [GO:0006270]; DNA replication, synthesis of RNA primer [GO:0006269]; DNA unwinding involved in DNA replication [GO:0006268]; double-strand break re…	vch03440 Homologous recombination	0.174519	0.943723
VC2748	nitrogen regulation protein	glnL	ATP binding [GO:0005524]; phosphorelay sensor kinase activity [GO:0000155]; phosphorelay signal transduction system [GO:0000160]; regulation of nitrogen utilization [GO:0006808]; regulation of transcription, DNA-templated [GO:0006355]	vch02020 Two-component system	-0.186979	0.943723
VCA0041	sodium/glutamate symporter	gltS	integral component of membrane [GO:0016021]; plasma membrane [GO:0005886]; glutamate:sodium symporter activity [GO:0015501]; L-glutamate transmembrane transport [GO:0015813]		0.187792	0.943723
VCA0063	protease II	ptrB	peptidase activity [GO:0008233]; serine-type endopeptidase activity [GO:0004252]; serine-type exopeptidase activity [GO:0070008]; proteolysis [GO:0006508]		-0.209729	0.943723
VCA0126	hypothetical protein		integral component of membrane [GO:0016021]		-0.251517	0.943723
VCA0141	C4-dicarboxylate transport sensor protein, putative	dctB_3	ATP binding [GO:0005524]; phosphorelay sensor kinase activity [GO:0000155]; C4-dicarboxylate transport [GO:0015740]; phosphorelay signal transduction system [GO:0000160]		-0.27859	0.943723
VCA0173	hypothetical protein		integral component of membrane [GO:0016021]		-0.185411	0.943723
VCA0197	GMP reductase	guaC	cytosol [GO:0005829]; GMP reductase complex [GO:1902560]; GMP reductase activity [GO:0003920]; metal ion binding [GO:0046872]; nucleobase-containing small molecule interconversion [GO:0015949]; purine ribonucleotide interconversion [GO:0015951]	vch00230 Purine metabolism	0.20641	0.943723
VCA0220	hemolysin secretion protein HylB	mcpH_3	integral component of membrane [GO:0016021]; plasma membrane [GO:0005886]; transmembrane signaling receptor activity [GO:0004888]; transporter activity [GO:0005215]; chemotaxis [GO:0006935]; pathogenesis [GO:0009405]; signal transduction [GO:0007165]		-0.268404	0.943723
VCA0366	hypothetical protein		integral component of membrane [GO:0016021]; DNA binding [GO:0003677]; endonuclease activity [GO:0004519]; DNA restriction-modification system [GO:0009307]		-0.209254	0.943723
VCA0367	hypothetical protein				-0.15966	0.943723
VCA0371	transposase OrfAB, subunit B				-0.227856	0.943723
VCA0379	hypothetical protein		integral component of membrane [GO:0016021]		0.295189	0.943723
VCA0400	acetyltransferase, putative		acetyltransferase activity [GO:0016407]; N-acetyltransferase activity [GO:0008080]; transferase activity, transferring acyl groups other than amino-acyl groups [GO:0016747]		-0.237651	0.943723
VCA0407	hypothetical protein				-0.282669	0.943723
VCA0502	hypothetical protein				0.279151	0.943723
VCA0506	conserved hypothetical protein				-0.204168	0.943723
VCA0517	1-phosphofructokinase	lacC	cytosol [GO:0005829]; 1-phosphofructokinase activity [GO:0008662]; ATP binding [GO:0005524]; phosphofructokinase activity [GO:0008443]; glycolytic process [GO:0006096]	vch00051 Fructose and mannose metabolism	-0.28955	0.943723
VCA0550	hypothetical protein	spoIVFB	integral component of membrane [GO:0016021]; metalloendopeptidase activity [GO:0004222]		-0.170414	0.943723
VCA0618	molybdopterin biosynthesis MoeB protein	moeB	cytoplasm [GO:0005737]; cytosol [GO:0005829]; catalytic activity [GO:0003824]; nucleotidyltransferase activity [GO:0016779]; ubiquitin-like modifier activating enzyme activity [GO:0008641]; Mo-molybdopterin cofactor biosynthetic process [GO:0006777]	vch04122 Sulfur relay system	-0.190384	0.943723
VCA0890	glyoxylase I family protein	fosA			-0.242054	0.943723
VCA0923	methyl-accepting chemotaxis protein	pctB_3	integral component of membrane [GO:0016021]; metal ion binding [GO:0046872]; signaling receptor activity [GO:0038023]; chemotaxis [GO:0006935]; signal transduction [GO:0007165]	vch02020 Two-component system vch02030 Bacterial chemotaxis	0.226378	0.943723
VCA0946	maltose/maltodextrin ABC transporter, ATP-binding protein	malK_2	ATP-binding cassette (ABC) transporter complex, substrate-binding subunit-containing [GO:0055052]; maltose transport complex [GO:1990060]; ATP binding [GO:0005524]; ATPase activity [GO:0016887]; ATPase-coupled maltose transmembrane transporter activity [GO:0015423]; maltose transport [GO:0015768]	vch02010 ABC transporters	-0.246429	0.943723
VCA0978	amino acid ABC transporter, periplasmic amino acid-binding protein, putative	artI_2	ATPase-coupled amino acid transmembrane transporter activity [GO:0015424]; amino acid transport [GO:0006865]		-0.302389	0.943723
VCA1017	methylated-DNA--protein-cysteine S-methyltransferase	ogt	cytoplasm [GO:0005737]; methylated-DNA-[protein]-cysteine S-methyltransferase activity [GO:0003908]; DNA dealkylation involved in DNA repair [GO:0006307]; DNA repair [GO:0006281]; methylation [GO:0032259]		-0.301113	0.943723
<missing>	<missing>	<missing>	<missing>	<missing>	0	0
<missing>	<missing>	<missing>	<missing>	<missing>	0	0
VC0623	conserved hypothetical protein	rsmC	cytoplasm [GO:0005737]; 16S rRNA (guanine(1207)-N(2))-methyltransferase activity [GO:0052914]; nucleic acid binding [GO:0003676]		0.180346	0.943745
VC2562	2`,3`-cyclic-nucleotide 2`-phosphodiesterase	cpdB	outer membrane-bounded periplasmic space [GO:0030288]; 2',3'-cyclic-nucleotide 2'-phosphodiesterase activity [GO:0008663]; metal ion binding [GO:0046872]; nucleotide binding [GO:0000166]; nucleobase-containing compound metabolic process [GO:0006139]; nucleotide catabolic process [GO:0009166]	vch00230 Purine metabolism vch00240 Pyrimidine metabolism	-0.232904	0.943745
VCA0022	glutathione S-transfersae-related protein	yecN	integral component of membrane [GO:0016021]		-0.231581	0.943745
VCA0697	sensory box/GGDEF family protein	ycdT_3	integral component of membrane [GO:0016021]; plasma membrane [GO:0005886]; diguanylate cyclase activity [GO:0052621]; phosphorelay sensor kinase activity [GO:0000155]; cell adhesion involved in single-species biofilm formation [GO:0043709]; negative regulation of bacterial-type flagellum-dependent cell motility [GO:1902201]; phosphorelay signal transduction system [GO:0000160]		-0.208356	0.943745
<missing>	<missing>	<missing>	<missing>	<missing>	0	0
<missing>	<missing>	<missing>	<missing>	<missing>	0	0
<missing>	<missing>	<missing>	<missing>	<missing>	0	0
<missing>	<missing>	<missing>	<missing>	<missing>	0	0
<missing>	<missing>	<missing>	<missing>	<missing>	0	0
<missing>	<missing>	<missing>	<missing>	<missing>	0	0
<missing>	<missing>	<missing>	<missing>	<missing>	0	0
VC0029	branched-chain amino acid amiotransferase	ilvE	cytosol [GO:0005829]; branched-chain-amino-acid transaminase activity [GO:0004084]; L-isoleucine transaminase activity [GO:0052656]; L-leucine transaminase activity [GO:0052654]; L-valine transaminase activity [GO:0052655]; branched-chain amino acid biosynthetic process [GO:0009082]; isoleucine biosynthetic process [GO:0009097]; leucine biosynthetic process [GO:0009098]; valine biosynthetic proce…	vch00270 Cysteine and methionine metabolism vch00280 Valine, leucine and isoleucine degradation vch00290 Valine, leucine and isoleucine biosynthesis vch00770 Pantothenate and CoA biosynthesis vch01100 Metabolic pathways vch01110 Biosynthesis of secondary metabolites vch01130 Biosynthesis of antibiotics vch01210 2-Oxocarboxylic acid metabolism vch01230 Biosynthesis of amino acids	0.172056	0.94435
VC0031	acetolactate synthase II, large subunit	ilvG	acetolactate synthase activity [GO:0003984]; flavin adenine dinucleotide binding [GO:0050660]; magnesium ion binding [GO:0000287]; thiamine pyrophosphate binding [GO:0030976]; isoleucine biosynthetic process [GO:0009097]; valine biosynthetic process [GO:0009099]	vch00290 Valine, leucine and isoleucine biosynthesis vch00650 Butanoate metabolism vch00660 C5-Branched dibasic acid metabolism vch00770 Pantothenate and CoA biosynthesis vch01100 Metabolic pathways vch01110 Biosynthesis of secondary metabolites vch01130 Biosynthesis of antibiotics vch01210 2-Oxocarboxylic acid metabolism vch01230 Biosynthesis of amino acids	0.177426	0.94435
VC0044	sun protein	rsmB	cytosol [GO:0005829]; RNA binding [GO:0003723]; rRNA (cytosine-C5-)-methyltransferase activity [GO:0009383]; regulation of transcription, DNA-templated [GO:0006355]; RNA methylation [GO:0001510]; rRNA base methylation [GO:0070475]		0.191214	0.94435
VC0116	oxygen-independent coproporphyrinogen III oxidase	hemN_2	cytoplasm [GO:0005737]; 4 iron, 4 sulfur cluster binding [GO:0051539]; coproporphyrinogen dehydrogenase activity [GO:0051989]; coproporphyrinogen oxidase activity [GO:0004109]; metal ion binding [GO:0046872]; porphyrin-containing compound biosynthetic process [GO:0006779]; protoporphyrinogen IX biosynthetic process [GO:0006782]	vch00860 Porphyrin and chlorophyll metabolism vch01100 Metabolic pathways vch01110 Biosynthesis of secondary metabolites	0.161571	0.94435
VC0182	hypothetical protein				-0.204488	0.94435
VC0225	lipopolysaccharide biosynthesis protein, putative	rfaQ	cytosol [GO:0005829]; ADP-heptose-lipopolysaccharide heptosyltransferase activity [GO:0008713]; lipopolysaccharide heptosyltransferase activity [GO:0008920]; lipopolysaccharide core region biosynthetic process [GO:0009244]		0.171865	0.94435
VC0232	hypothetical protein	wavH			0.197338	0.94435
VC0303	sensor histidine kinase	rpfC	integral component of plasma membrane [GO:0005887]; histidine phosphotransfer kinase activity [GO:0009927]; phosphorelay sensor kinase activity [GO:0000155]; protein histidine kinase activity [GO:0004673]; transmembrane transporter activity [GO:0022857]; phosphorelay signal transduction system [GO:0000160]; protein autophosphorylation [GO:0046777]		-0.266881	0.94435
VC0315	CDP-diacylglycerol--serine O-phosphatidyltransferase	pssA	cytosol [GO:0005829]; CDP-diacylglycerol-glycerol-3-phosphate 3-phosphatidyltransferase activity [GO:0008444]; CDP-diacylglycerol-serine O-phosphatidyltransferase activity [GO:0003882]; cardiolipin biosynthetic process [GO:0032049]; phospholipid biosynthetic process [GO:0008654]	vch00260 Glycine, serine and threonine metabolism vch00564 Glycerophospholipid metabolism vch01100 Metabolic pathways vch01110 Biosynthesis of secondary metabolites	0.163761	0.94435
VC0322	preprotein translocase, SecE subunit	secE	integral component of plasma membrane [GO:0005887]; P-P-bond-hydrolysis-driven protein transmembrane transporter activity [GO:0015450]; protein transmembrane transporter activity [GO:0008320]; intracellular protein transmembrane transport [GO:0065002]; protein secretion [GO:0009306]; protein targeting [GO:0006605]; protein transport by the Sec complex [GO:0043952]	vch02024 Quorum sensing vch03060 Protein export vch03070 Bacterial secretion system	0.140524	0.94435
VC0326	ribosomal protein L10	rplJ	cytosolic large ribosomal subunit [GO:0022625]; large ribosomal subunit [GO:0015934]; large ribosomal subunit rRNA binding [GO:0070180]; structural constituent of ribosome [GO:0003735]; ribosome biogenesis [GO:0042254]; translation [GO:0006412]	vch03010 Ribosome	0.1461	0.94435
VC0342	iron-sulfur cluster-binding protein	queG	cytoplasm [GO:0005737]; 4 iron, 4 sulfur cluster binding [GO:0051539]; electron transfer activity [GO:0009055]; epoxyqueuosine reductase activity [GO:0052693]; metal ion binding [GO:0046872]; queuosine biosynthetic process [GO:0008616]; tRNA processing [GO:0008033]		0.162514	0.94435
VC0424	conserved hypothetical protein	rraB	cytoplasm [GO:0005737]; endoribonuclease inhibitor activity [GO:0060698]; enzyme binding [GO:0019899]		0.151608	0.94435
VC0460	pyrroline-5-carboxylate reductase	proC	cytoplasm [GO:0005737]; pyrroline-5-carboxylate reductase activity [GO:0004735]; L-proline biosynthetic process [GO:0055129]; proline biosynthetic process [GO:0006561]	vch00330 Arginine and proline metabolism vch01100 Metabolic pathways vch01110 Biosynthesis of secondary metabolites vch01130 Biosynthesis of antibiotics vch01230 Biosynthesis of amino acids	-0.147527	0.94435
VC0463	twitching motility protein PilT	pilT_2	ATP binding [GO:0005524]		-0.191587	0.94435
VC0604	aconitate hydratase 2	acnB	cytosol [GO:0005829]; 2-methylisocitrate dehydratase activity [GO:0047456]; 4 iron, 4 sulfur cluster binding [GO:0051539]; aconitate hydratase activity [GO:0003994]; citrate dehydratase activity [GO:0047780]; metal ion binding [GO:0046872]; propionate catabolic process, 2-methylcitrate cycle [GO:0019629]; tricarboxylic acid cycle [GO:0006099]	vch00020 Citrate cycle (TCA cycle) vch00630 Glyoxylate and dicarboxylate metabolism vch00640 Propanoate metabolism vch01100 Metabolic pathways vch01110 Biosynthesis of secondary metabolites vch01120 Microbial metabolism in diverse environments vch01130 Biosynthesis of antibiotics vch01200 Carbon metabolism vch01210 2-Oxocarboxylic acid metabolism vch01230 Biosynthesis of amino acids	-0.260844	0.94435
VC0605	conserved hypothetical protein				-0.212359	0.94435
VC0611	phosphoglucomutase/phosphomannomutase, putative	pgm_1	cytosol [GO:0005829]; phosphoglucomutase activity [GO:0004614]; phosphomannomutase activity [GO:0004615]; carbohydrate metabolic process [GO:0005975]; galactose catabolic process [GO:0019388]; glucose metabolic process [GO:0006006]; glycogen biosynthetic process [GO:0005978]		0.205038	0.94435
VC0650	conserved hypothetical protein	mepA_1	integral component of membrane [GO:0016021]; antiporter activity [GO:0015297]; xenobiotic transmembrane transporter activity [GO:0042910]		0.193366	0.94435
VC0704	spermidine/putrescine ABC transporter, periplasmic spermidine/putrescine-binding protein, putative	spuD	periplasmic space [GO:0042597]; ATPase-coupled polyamine transmembrane transporter activity [GO:0015417]; polyamine binding [GO:0019808]; putrescine transport [GO:0015847]; spermidine transport [GO:0015848]	vch02010 ABC transporters	-0.148096	0.94435
VC0944	lipoate-protein ligase B	lipB	cytoplasm [GO:0005737]; lipoate-protein ligase activity [GO:0016979]; lipoyl(octanoyl) transferase activity [GO:0033819]; octanoyl transferase activity (acting on glycine-cleavage complex H protein) [GO:0102555]; lipoate biosynthetic process [GO:0009107]; protein lipoylation [GO:0009249]	vch00785 Lipoic acid metabolism vch01100 Metabolic pathways	0.177944	0.94435
VC0951	conserved hypothetical protein	rlmH	cytoplasm [GO:0005737]; rRNA (pseudouridine-N3-)-methyltransferase activity [GO:0070038]		0.183522	0.94435
VC1077	hypothetical protein		integral component of membrane [GO:0016021]		0.188752	0.94435
VC1087	response regulator	hupR1_1	DNA-binding transcription factor activity [GO:0003700]; phosphorelay response regulator activity [GO:0000156]; phosphorelay signal transduction system [GO:0000160]		-0.195727	0.94435
VC1119	oxidoreductase, short-chain dehydrogenase/reductase family	sdh	oxidoreductase activity [GO:0016491]		-0.283687	0.94435
VC1127	conserved hypothetical protein	hflD	cytoplasm [GO:0005737]; extrinsic component of cytoplasmic side of plasma membrane [GO:0031234]		-0.190753	0.94435
VC1134	histidinol-phosphate aminotransferase	hisC	histidinol-phosphate transaminase activity [GO:0004400]; pyridoxal phosphate binding [GO:0030170]; histidine biosynthetic process [GO:0000105]	vch00340 Histidine metabolism vch00350 Tyrosine metabolism vch00360 Phenylalanine metabolism vch00400 Phenylalanine, tyrosine and tryptophan biosynthesis vch00401 Novobiocin biosynthesis vch01100 Metabolic pathways vch01110 Biosynthesis of secondary metabolites vch01130 Biosynthesis of antibiotics vch01230 Biosynthesis of amino acids	-0.200429	0.94435
VC1150	hypothetical protein				-0.233329	0.94435
VC1344	4-hydroxyphenylpyruvate dioxygenase	lly	4-hydroxyphenylpyruvate dioxygenase activity [GO:0003868]; metal ion binding [GO:0046872]; tyrosine catabolic process [GO:0006572]	vch00130 Ubiquinone and other terpenoid-quinone biosynthesis vch00350 Tyrosine metabolism vch00360 Phenylalanine metabolism vch01100 Metabolic pathways	-0.290734	0.94435
VC1347	maleylacetoacetate isomerase	nagL_1	cytoplasm [GO:0005737]; glutathione transferase activity [GO:0004364]; maleylacetoacetate isomerase activity [GO:0016034]; glutathione metabolic process [GO:0006749]; L-phenylalanine catabolic process [GO:0006559]; tyrosine catabolic process [GO:0006572]	vch00350 Tyrosine metabolism vch00643 Styrene degradation vch01100 Metabolic pathways vch01120 Microbial metabolism in diverse environments	-0.25771	0.94435
VC1361	amino acid ABC transporter, permease protein	glnM	ATP-binding cassette (ABC) transporter complex [GO:0043190]; plasma membrane [GO:0005886]; ATPase-coupled amino acid transmembrane transporter activity [GO:0015424]; amino acid transport [GO:0006865]	vch02010 ABC transporters	-0.284556	0.94435
VC1391	multidrug transporter, putative	bmr3_1	integral component of membrane [GO:0016021]; integral component of plasma membrane [GO:0005887]; transmembrane transporter activity [GO:0022857]; xenobiotic transmembrane transporter activity [GO:0042910]; drug transmembrane transport [GO:0006855]; response to drug [GO:0042493]; transmembrane transport [GO:0055085]		0.205135	0.94435
VC1397	chemotaxis protein CheA	cheA_1	cytoplasm [GO:0005737]; ATP binding [GO:0005524]; kinase activity [GO:0016301]; phosphorelay sensor kinase activity [GO:0000155]; chemotaxis [GO:0006935]	vch02020 Two-component system vch02030 Bacterial chemotaxis	-0.24074	0.94435
VC1419	hypothetical protein	tsiV1	integral component of membrane [GO:0016021]		-0.245433	0.94435
VC1487	conserved hypothetical protein				0.198277	0.94435
VC1535	methyl-accepting chemotaxis protein		integral component of membrane [GO:0016021]; signaling receptor activity [GO:0038023]; chemotaxis [GO:0006935]; signal transduction [GO:0007165]		0.278875	0.94435
VC1599	GGDEF family protein	pleD_3	integral component of membrane [GO:0016021]; plasma membrane [GO:0005886]; diguanylate cyclase activity [GO:0052621]; cell adhesion involved in single-species biofilm formation [GO:0043709]; negative regulation of bacterial-type flagellum-dependent cell motility [GO:1902201]		-0.197238	0.94435
VC1628	conserved hypothetical protein		integral component of membrane [GO:0016021]		0.21737	0.94435
VC1635	ribosomal small subunit pseudouridine synthase A	rsuA	cytosol [GO:0005829]; pseudouridine synthase activity [GO:0009982]; RNA binding [GO:0003723]; rRNA pseudouridine synthase activity [GO:0120159]; enzyme-directed rRNA pseudouridine synthesis [GO:0000455]; rRNA modification [GO:0000154]		0.174473	0.94435
VC1649	trypsin, putative	vesC	integral component of membrane [GO:0016021]; peptidase activity [GO:0008233]; serine-type endopeptidase activity [GO:0004252]; proteolysis [GO:0006508]		-0.196892	0.94435
VC1676	phage shock protein C	pspC	integral component of membrane [GO:0016021]; plasma membrane [GO:0005886]; phage shock [GO:0009271]		-0.228291	0.94435
VC1731	conserved hypothetical protein				0.225361	0.94435
VC1805	hypothetical protein				0.259105	0.94435
VC1882	conserved hypothetical protein	lolE_1	integral component of membrane [GO:0016021]; plasma membrane protein complex [GO:0098797]; lipoprotein localization to outer membrane [GO:0044874]; lipoprotein transport [GO:0042953]	vch02010 ABC transporters	0.171143	0.94435
VC1918	peptidyl-prolyl cis-trans isomerse D	ppiD	integral component of membrane [GO:0016021]; peptidyl-prolyl cis-trans isomerase activity [GO:0003755]; protein folding [GO:0006457]		-0.139582	0.94435
VC1920	ATP-dependent protease LA	lon_2	cytoplasm [GO:0005737]; ATP binding [GO:0005524]; ATP-dependent peptidase activity [GO:0004176]; peptidase activity [GO:0008233]; sequence-specific DNA binding [GO:0043565]; serine-type endopeptidase activity [GO:0004252]; cellular response to heat [GO:0034605]; protein quality control for misfolded or incompletely synthesized proteins [GO:0006515]; proteolysis [GO:0006508]		-0.152177	0.94435
VC1988	hypothetical protein				-0.220804	0.94435
VC2006	chemotaxis protein CheV	cheV_2	chemotaxis [GO:0006935]; phosphorelay signal transduction system [GO:0000160]	vch02020 Two-component system vch02030 Bacterial chemotaxis	-0.207522	0.94435
VC2015	DNA polymerase III, delta prime subunit	holB	DNA polymerase III complex [GO:0009360]; 3'-5' exonuclease activity [GO:0008408]; DNA binding [GO:0003677]; DNA-directed DNA polymerase activity [GO:0003887]; DNA replication [GO:0006260]; DNA-dependent DNA replication [GO:0006261]	vch00230 Purine metabolism vch00240 Pyrimidine metabolism vch01100 Metabolic pathways vch03030 DNA replication vch03430 Mismatch repair vch03440 Homologous recombination	0.227233	0.94435
VC2026	conserved hypothetical protein	yceD	cytosol [GO:0005829]		0.151501	0.94435
VC2184	peptidyl-tRNA hydrolase	pth	cytoplasm [GO:0005737]; aminoacyl-tRNA hydrolase activity [GO:0004045]; translation [GO:0006412]		-0.168404	0.94435
VC2254	1-deoxy-D-xylulose 5-phosphate reductoisomerase	dxr	1-deoxy-D-xylulose-5-phosphate reductoisomerase activity [GO:0030604]; manganese ion binding [GO:0030145]; NADPH binding [GO:0070402]; oxidoreductase activity, acting on the CH-OH group of donors, NAD or NADP as acceptor [GO:0016616]; isopentenyl diphosphate biosynthetic process, methylerythritol 4-phosphate pathway involved in terpenoid biosynthetic process [GO:0051484]; isoprenoid biosynthetic …	vch00900 Terpenoid backbone biosynthesis vch01100 Metabolic pathways vch01110 Biosynthesis of secondary metabolites vch01130 Biosynthesis of antibiotics	0.176119	0.94435
VC2255	phosphatidate cytidylyltransferase	cdsA_2	integral component of membrane [GO:0016021]; membrane [GO:0016020]; plasma membrane [GO:0005886]; phosphatidate cytidylyltransferase activity [GO:0004605]; CDP-diacylglycerol biosynthetic process [GO:0016024]; phospholipid biosynthetic process [GO:0008654]	vch00564 Glycerophospholipid metabolism vch01100 Metabolic pathways vch01110 Biosynthesis of secondary metabolites	0.178458	0.94435
VC2293	NADH:ubiquinone oxidoreductase, Na translocating, gamma subunit	nqrC	integral component of membrane [GO:0016021]; plasma membrane [GO:0005886]; FMN binding [GO:0010181]; oxidoreductase activity, acting on NAD(P)H, quinone or similar compound as acceptor [GO:0016655]; sodium ion transport [GO:0006814]		-0.136184	0.94435
VC2330	conserved hypothetical protein		integral component of membrane [GO:0016021]		0.22383	0.94435
VC2427	conserved hypothetical protein	coaE	cytoplasm [GO:0005737]; ATP binding [GO:0005524]; dephospho-CoA kinase activity [GO:0004140]; coenzyme A biosynthetic process [GO:0015937]	vch00770 Pantothenate and CoA biosynthesis vch01100 Metabolic pathways	0.219949	0.94435
VC2443	conserved hypothetical protein		integral component of membrane [GO:0016021]		0.153448	0.94435
VC2458	pyridoxal phosphate biosynthetic protein PdxJ	pdxJ	cytosol [GO:0005829]; catalytic activity [GO:0003824]; pyridoxine 5'-phosphate synthase activity [GO:0033856]; pyridoxine biosynthetic process [GO:0008615]	vch00750 Vitamin B6 metabolism vch01100 Metabolic pathways	0.160018	0.94435
VC2475	ubiH protein	ubiH	integral component of membrane [GO:0016021]; 2-octaprenyl-6-methoxyphenol hydroxylase activity [GO:0008681]; catalytic activity [GO:0003824]; FAD binding [GO:0071949]; oxidoreductase activity [GO:0016491]; oxidoreductase activity, acting on paired donors, with incorporation or reduction of molecular oxygen, NAD(P)H as one donor, and incorporation of one atom of oxygen [GO:0016709]; ubiquinone bio…	vch00130 Ubiquinone and other terpenoid-quinone biosynthesis vch01100 Metabolic pathways vch01110 Biosynthesis of secondary metabolites	0.149921	0.94435
VC2572	ribosomal protein S4	rpsD	cytosolic small ribosomal subunit [GO:0022627]; small ribosomal subunit [GO:0015935]; rRNA binding [GO:0019843]; structural constituent of ribosome [GO:0003735]; positive regulation of translational fidelity [GO:0045903]; translation [GO:0006412]	vch03010 Ribosome	0.133839	0.94435
VC2576	preprotein translocase, SecY subunit	secY	cell envelope Sec protein transport complex [GO:0031522]; integral component of plasma membrane [GO:0005887]; plasma membrane [GO:0005886]; protein transmembrane transporter activity [GO:0008320]; signal sequence binding [GO:0005048]; protein secretion [GO:0009306]; protein transport by the Sec complex [GO:0043952]; SRP-dependent cotranslational protein targeting to membrane, translocation [GO:00…	vch02024 Quorum sensing vch03060 Protein export vch03070 Bacterial secretion system	0.138242	0.94435
VC2577	ribosomal protein L15	rplO	cytosolic large ribosomal subunit [GO:0022625]; rRNA binding [GO:0019843]; structural constituent of ribosome [GO:0003735]; translation [GO:0006412]	vch03010 Ribosome	0.142491	0.94435
VC2586	ribosomal protein L14	rplN	cytosolic large ribosomal subunit [GO:0022625]; large ribosomal subunit rRNA binding [GO:0070180]; structural constituent of ribosome [GO:0003735]; translation [GO:0006412]	vch03010 Ribosome	0.159674	0.94435
VC2596	ribosomal protein L3	rplC	cytosol [GO:0005829]; cytosolic large ribosomal subunit [GO:0022625]; rRNA binding [GO:0019843]; structural constituent of ribosome [GO:0003735]; translation [GO:0006412]	vch03010 Ribosome	0.149631	0.94435
VC2613	phosphoribulokinase	cfxP	ATP binding [GO:0005524]; kinase activity [GO:0016301]; phosphoribulokinase activity [GO:0008974]; carbohydrate metabolic process [GO:0005975]	vch01100 Metabolic pathways vch01120 Microbial metabolism in diverse environments vch01200 Carbon metabolism	-0.229814	0.94435
VC2628	3-dehydroquinate synthase	aroB	cytoplasm [GO:0005737]; 3-dehydroquinate synthase activity [GO:0003856]; metal ion binding [GO:0046872]; nucleotide binding [GO:0000166]; aromatic amino acid family biosynthetic process [GO:0009073]; chorismate biosynthetic process [GO:0009423]	vch00400 Phenylalanine, tyrosine and tryptophan biosynthesis vch01100 Metabolic pathways vch01110 Biosynthesis of secondary metabolites vch01130 Biosynthesis of antibiotics vch01230 Biosynthesis of amino acids	0.156833	0.94435
VC2644	N-acetyl-gamma-glutamyl-phosphate reductase	argC	cytoplasm [GO:0005737]; N-acetyl-gamma-glutamyl-phosphate reductase activity [GO:0003942]; NAD binding [GO:0051287]; protein dimerization activity [GO:0046983]; arginine biosynthetic process [GO:0006526]	vch00220 Arginine biosynthesis vch01100 Metabolic pathways vch01110 Biosynthesis of secondary metabolites vch01130 Biosynthesis of antibiotics vch01210 2-Oxocarboxylic acid metabolism vch01230 Biosynthesis of amino acids	-0.232371	0.94435
VC2661	conserved hypothetical protein	epmB	4 iron, 4 sulfur cluster binding [GO:0051539]; catalytic activity [GO:0003824]; metal ion binding [GO:0046872]		0.161996	0.94435
VC2681	malate oxidoreductase, putative	maeB	malate dehydrogenase (decarboxylating) (NAD+) activity [GO:0004471]; malate dehydrogenase activity [GO:0016615]; metal ion binding [GO:0046872]; NAD binding [GO:0051287]; malate metabolic process [GO:0006108]	vch00620 Pyruvate metabolism vch01100 Metabolic pathways vch01120 Microbial metabolism in diverse environments vch01200 Carbon metabolism	0.197345	0.94435
VC2699	C4-dicarboxylate transporter, anaerobic	dcuA	integral component of membrane [GO:0016021]; plasma membrane [GO:0005886]; C4-dicarboxylate transmembrane transporter activity [GO:0015556]; C4-dicarboxylate transport [GO:0015740]		-0.281875	0.94435
VC2719	ComF-related protein	comF	nucleoside metabolic process [GO:0009116]		-0.237105	0.94435
VC2728	general secretion pathway protein I	xcpV	type II protein secretion system complex [GO:0015627]; protein secretion [GO:0009306]; protein secretion by the type II secretion system [GO:0015628]	vch03070 Bacterial secretion system vch05111 Biofilm formation - Vibrio cholerae	0.211634	0.94435
VC2740	conserved hypothetical protein		N-acetyltransferase activity [GO:0008080]		-0.179974	0.94435
VC2741	conserved hypothetical protein	dtd	cytoplasm [GO:0005737]; aminoacyl-tRNA editing activity [GO:0002161]; D-tyrosyl-tRNA(Tyr) deacylase activity [GO:0051500]; Gly-tRNA(Ala) hydrolase activity [GO:0106026]; Ser(Gly)-tRNA(Ala) hydrolase activity [GO:0043908]; tRNA binding [GO:0000049]; D-amino acid catabolic process [GO:0019478]; tRNA metabolic process [GO:0006399]		-0.169921	0.94435
VC2774	glucose inhibited division protein B	rsmG	cytosol [GO:0005829]; rRNA (guanine-N7-)-methyltransferase activity [GO:0070043]; rRNA (guanine-N7)-methylation [GO:0070476]		0.152279	0.94435
VCA0068	methyl-accepting chemotaxis protein	mcpQ_5	integral component of membrane [GO:0016021]; signaling receptor activity [GO:0038023]; transmembrane signaling receptor activity [GO:0004888]; chemotaxis [GO:0006935]; signal transduction [GO:0007165]	vch02020 Two-component system vch02030 Bacterial chemotaxis	-0.234708	0.94435
VCA0078	hypothetical protein				-0.288995	0.94435
VCA0087	hypothetical protein				0.227596	0.94435
VCA0163	conserved hypothetical protein				-0.259758	0.94435
VCA0201	hypothetical protein				-0.170852	0.94435
VCA0224	hypothetical protein		integral component of membrane [GO:0016021]		-0.255964	0.94435
VCA0328	biphenyl-2,3-diol 1,2-dioxygenase III-related protein		catalytic activity [GO:0003824]; dioxygenase activity [GO:0051213]		-0.205064	0.94435
VCA0333	hypothetical protein				-0.190083	0.94435
VCA0339	hypothetical protein				-0.225507	0.94435
VCA0356	hypothetical protein				-0.193944	0.94435
VCA0361	hypothetical protein				-0.188079	0.94435
VCA0460	hypothetical protein		integral component of membrane [GO:0016021]		-0.254777	0.94435
VCA0476	conserved hypothetical protein				-0.180617	0.94435
VCA0487	conserved hypothetical protein		N-acetyltransferase activity [GO:0008080]		-0.185336	0.94435
VCA0489	conserved hypothetical protein	relE2			0.20254	0.94435
VCA0536	conserved hypothetical protein	ykuI			-0.18814	0.94435
VCA0575	transcriptional regulator, LysR family	yhaJ	DNA-binding transcription factor activity [GO:0003700]; transcription regulatory region DNA binding [GO:0044212]; regulation of transcription, DNA-templated [GO:0006355]		-0.162128	0.94435
VCA0579	hypothetical protein				-0.222825	0.94435
VCA0639	AcrA/AcrE family protein	mdtE	efflux pump complex [GO:1990281]; efflux transmembrane transporter activity [GO:0015562]; protein secretion [GO:0009306]		-0.246565	0.94435
VCA0725	molybdenum ABC transporter, permease protein	modB_2	integral component of membrane [GO:0016021]; plasma membrane [GO:0005886]; ATPase-coupled molybdate transmembrane transporter activity [GO:0015412]; molybdate ion transport [GO:0015689]	vch02010 ABC transporters	-0.236041	0.94435
VCA0758	arginine ABC transporter, permease protein	artQ	ATP-binding cassette (ABC) transporter complex [GO:0043190]; plasma membrane [GO:0005886]; L-arginine transmembrane transporter activity [GO:0061459]; arginine transport [GO:0015809]	vch02010 ABC transporters	-0.277885	0.94435
VCA0764	MutT/nudix family protein	nudF_2	cytosol [GO:0005829]; ADP-sugar diphosphatase activity [GO:0019144]; catalytic activity [GO:0003824]; DNA repair [GO:0006281]; nucleoside phosphate metabolic process [GO:0006753]; ribose phosphate metabolic process [GO:0019693]	vch00230 Purine metabolism	0.20554	0.94435
VCA0786	conserved hypothetical protein				0.1548	0.94435
VCA0863	lipase, putative	volA	cell outer membrane [GO:0009279]; lipase activity [GO:0016298]; lipid catabolic process [GO:0016042]		-0.180029	0.94435
VCA0901	hypothetical protein		protein disulfide oxidoreductase activity [GO:0015035]		-0.248578	0.94435
VCA0921	hypothetical protein		transferase activity, transferring acyl groups [GO:0016746]; D-galacturonate catabolic process [GO:0019698]; D-glucuronate catabolic process [GO:0042840]		-0.145334	0.94435
VCA1045	PTS system, mannitol-specific IIABC component	mtlA	integral component of membrane [GO:0016021]; plasma membrane [GO:0005886]; kinase activity [GO:0016301]; mannitol transmembrane transporter activity [GO:0015575]; protein-N(PI)-phosphohistidine-mannitol phosphotransferase system transmembrane transporter activity [GO:0022872]; protein-phosphocysteine-sugar phosphotransferase activity [GO:0090563]; mannitol transport [GO:0015797]; phosphoenolpyruv…	vch00051 Fructose and mannose metabolism vch02060 Phosphotransferase system (PTS)	-0.217949	0.94435
<missing>	<missing>	<missing>	<missing>	<missing>	0	0
<missing>	<missing>	<missing>	<missing>	<missing>	0	0
<missing>	<missing>	<missing>	<missing>	<missing>	0	0
<missing>	<missing>	<missing>	<missing>	<missing>	0	0
<missing>	<missing>	<missing>	<missing>	<missing>	0	0
<missing>	<missing>	<missing>	<missing>	<missing>	0	0
<missing>	<missing>	<missing>	<missing>	<missing>	0	0
<missing>	<missing>	<missing>	<missing>	<missing>	0	0
VC0401	MSHA biogenesis protein MshK	mshK			0.161381	0.944938
VC1755	conserved hypothetical protein				-0.158988	0.944938
VC0325	ribosomal protein L1	rplA	cytosolic large ribosomal subunit [GO:0022625]; RNA binding [GO:0003723]; rRNA binding [GO:0019843]; structural constituent of ribosome [GO:0003735]; tRNA binding [GO:0000049]; maturation of LSU-rRNA [GO:0000470]; regulation of translation [GO:0006417]; translation [GO:0006412]	vch03010 Ribosome	0.143931	0.945012
VC2723	general secretion pathway protein N	outN	integral component of membrane [GO:0016021]; plasma membrane [GO:0005886]; type II protein secretion system complex [GO:0015627]; protein secretion [GO:0009306]; protein secretion by the type II secretion system [GO:0015628]	vch05111 Biofilm formation - Vibrio cholerae	0.173403	0.945012
VCA0835	conserved hypothetical protein	yddG	integral component of membrane [GO:0016021]		-0.155621	0.945783
VC0288	phosphogluconate dehydratase	edd	cytosol [GO:0005829]; 4 iron, 4 sulfur cluster binding [GO:0051539]; hydro-lyase activity [GO:0016836]; metal ion binding [GO:0046872]; phosphogluconate dehydratase activity [GO:0004456]; D-gluconate catabolic process [GO:0046177]; Entner-Doudoroff pathway through 6-phosphogluconate [GO:0009255]	vch00030 Pentose phosphate pathway vch01100 Metabolic pathways vch01120 Microbial metabolism in diverse environments vch01200 Carbon metabolism	0.278057	0.946552
VC0884	acetyltransferase-related protein		N-acetyltransferase activity [GO:0008080]		0.275701	0.948372
<missing>	<missing>	<missing>	<missing>	<missing>	0	0
VC0906	ABC transporter, permease protein	metI	integral component of membrane [GO:0016021]; plasma membrane [GO:0005886]; ATPase-coupled transmembrane transporter activity [GO:0042626]; amino acid transport [GO:0006865]; D-methionine transport [GO:0048473]	vch02010 ABC transporters	0.154484	0.949454
VC2381	conserved hypothetical protein	btuF	periplasmic space [GO:0042597]; cobalamin binding [GO:0031419]; cobalamin transport [GO:0015889]	vch02010 ABC transporters	0.215572	0.949454
VC2424	type IV pilus assembly protein PilB	epsE_2	ATPase activity [GO:0016887]; pilus assembly [GO:0009297]; protein secretion by the type II secretion system [GO:0015628]		-0.231898	0.949454
VCA0347	conserved hypothetical protein				-0.17844	0.949454
VCA0353	hypothetical protein				-0.250672	0.949454
VCA0603	ABC transporter, periplasmic substrate-binding protein		ATPase-coupled transmembrane transporter activity [GO:0042626]	vch02010 ABC transporters	0.270051	0.949454
VCA1079	pyridoxamine 5`-phosphate oxidase	pdxH	FMN binding [GO:0010181]; pyridoxamine-phosphate oxidase activity [GO:0004733]; pyridoxal phosphate biosynthetic process [GO:0042823]; pyridoxine biosynthetic process [GO:0008615]	vch00750 Vitamin B6 metabolism vch01100 Metabolic pathways vch01120 Microbial metabolism in diverse environments	0.142677	0.949454
VC0367	primosomal replication protein N	priB	primosome complex [GO:1990077]; single-stranded DNA binding [GO:0003697]; DNA replication, synthesis of RNA primer [GO:0006269]	vch03440 Homologous recombination	0.140059	0.949862
VCA0005	hypothetical protein		integral component of membrane [GO:0016021]		0.23337	0.950625
<missing>	<missing>	<missing>	<missing>	<missing>	0	0
VC0552	quinone oxidoreductase	qorA	NADPH:quinone reductase activity [GO:0003960]		-0.194083	0.950708
VC2072	peptidase, insulinase family	ptrA	metal ion binding [GO:0046872]; metalloendopeptidase activity [GO:0004222]; peptidase activity [GO:0008233]; proteolysis [GO:0006508]		0.160891	0.950708
VC2096	seqA protein	seqA	cytoplasm [GO:0005737]; DNA replication origin binding [GO:0003688]; negative regulation of DNA replication [GO:0008156]; negative regulation of DNA-dependent DNA replication initiation [GO:0032297]; regulation of transcription, DNA-templated [GO:0006355]		-0.148128	0.950708
VCA0295	hypothetical protein				-0.227989	0.951379
VC1613	hypothetical protein		integral component of membrane [GO:0016021]		-0.274495	0.951489
VC2581	ribosomal protein L6	rplF	cytosolic large ribosomal subunit [GO:0022625]; rRNA binding [GO:0019843]; structural constituent of ribosome [GO:0003735]; cytoplasmic translation [GO:0002181]; translation [GO:0006412]	vch03010 Ribosome	0.142611	0.951489
VCA0589	peptide ABC transporter, permease protein, putative	yejE	integral component of membrane [GO:0016021]; plasma membrane [GO:0005886]; ATPase-coupled transmembrane transporter activity [GO:0042626]; peptide transmembrane transporter activity [GO:1904680]; microcin transport [GO:0042884]; peptide transport [GO:0015833]	vch02010 ABC transporters	0.222618	0.951489
<missing>	<missing>	<missing>	<missing>	<missing>	0	0
VC0666	hypothetical protein				-0.181826	0.95222
VC1774	conserved hypothetical protein	nanM_2	periplasmic space [GO:0042597]; racemase and epimerase activity, acting on carbohydrates and derivatives [GO:0016857]; carbohydrate metabolic process [GO:0005975]		-0.226867	0.95222
VCA0847	conserved hypothetical protein	yjeH	integral component of membrane [GO:0016021]; transmembrane transporter activity [GO:0022857]		0.19405	0.95222
<missing>	<missing>	<missing>	<missing>	<missing>	0	0
VC0428	conserved hypothetical protein	uspF	cytoplasm [GO:0005737]		-0.189463	0.953241
VC0570	ribosomal protein L13	rplM	cytosolic large ribosomal subunit [GO:0022625]; ribosome [GO:0005840]; mRNA binding [GO:0003729]; structural constituent of ribosome [GO:0003735]; negative regulation of translation [GO:0017148]; translation [GO:0006412]	vch03010 Ribosome	0.155485	0.953241
VC0978	hypothetical protein		integral component of membrane [GO:0016021]		-0.272132	0.953241
VC1353	GGDEF family protein	vdcA_1	integral component of membrane [GO:0016021]; plasma membrane [GO:0005886]; diguanylate cyclase activity [GO:0052621]; cell adhesion involved in single-species biofilm formation [GO:0043709]; negative regulation of bacterial-type flagellum-dependent cell motility [GO:1902201]		-0.185385	0.953241
VC1373	DnaK-related protein	hscA_2	cytoplasm [GO:0005737]; ATP binding [GO:0005524]; ATPase activity [GO:0016887]; ATPase activity, coupled [GO:0042623]; heat shock protein binding [GO:0031072]; misfolded protein binding [GO:0051787]; protein folding chaperone [GO:0044183]; unfolded protein binding [GO:0051082]; cellular response to unfolded protein [GO:0034620]; chaperone cofactor-dependent protein refolding [GO:0051085]; protein…		0.177471	0.953241
VC1937	conserved hypothetical protein		integral component of membrane [GO:0016021]; 1-acylglycerol-3-phosphate O-acyltransferase activity [GO:0003841]; phosphatidic acid biosynthetic process [GO:0006654]		0.243772	0.953241
VC2123	flagellar biosynthetic protein FliP	fliP	bacterial-type flagellum basal body [GO:0009425]; integral component of membrane [GO:0016021]; plasma membrane [GO:0005886]; bacterial-type flagellum organization [GO:0044781]; protein secretion [GO:0009306]	vch02040 Flagellar assembly	-0.154912	0.953241
VCA0010	conserved hypothetical protein				0.159502	0.953241
VCA0099	oxidoreductase, Gfo/Idh/MocA family	iolW	oxidoreductase activity [GO:0016491]		0.17253	0.953241
VCA1044	hypothetical protein				0.206603	0.953241
<missing>	<missing>	<missing>	<missing>	<missing>	0	0
VC0256	transposase OrfAB, subunit A		DNA binding [GO:0003677]; transposase activity [GO:0004803]; transposition, DNA-mediated [GO:0006313]		0.257932	0.953541
VC0381	hypothetical protein				0.145765	0.953541
VC2556	hypothetical protein				-0.244884	0.953541
VC1744	conserved hypothetical protein				-0.239576	0.95427
VCA0235	acetate kinase	ackA_2	cytoplasm [GO:0005737]; acetate kinase activity [GO:0008776]; ATP binding [GO:0005524]; magnesium ion binding [GO:0000287]; acetyl-CoA biosynthetic process [GO:0006085]; fermentation [GO:0006113]; organic acid metabolic process [GO:0006082]	vch00430 Taurine and hypotaurine metabolism vch00620 Pyruvate metabolism vch00640 Propanoate metabolism vch00680 Methane metabolism vch01100 Metabolic pathways vch01120 Microbial metabolism in diverse environments vch01200 Carbon metabolism	0.21597	0.95427
VCA0466	hypothetical protein				0.264304	0.95427
VC0662	branched chain amino acid transport system II carrier protein	brnQ	integral component of membrane [GO:0016021]; plasma membrane [GO:0005886]; branched-chain amino acid transmembrane transporter activity [GO:0015658]; L-isoleucine transmembrane transporter activity [GO:0015188]; L-leucine transmembrane transporter activity [GO:0015190]; L-valine transmembrane transporter activity [GO:0005304]; symporter activity [GO:0015293]; branched-chain amino acid transport […		0.200243	0.955651
VC1075	conserved hypothetical protein	lppC			-0.239067	0.956449
VC1793	hypothetical protein				-0.267044	0.956449
VCA0423	conserved hypothetical protein				-0.205485	0.956449
VC0895	hypothetical protein				-0.15923	0.95654
VC1494	aminopeptidase N		cytoplasm [GO:0005737]; aminopeptidase activity [GO:0004177]; metallopeptidase activity [GO:0008237]; zinc ion binding [GO:0008270]; peptide catabolic process [GO:0043171]; proteolysis [GO:0006508]	vch00480 Glutathione metabolism vch01100 Metabolic pathways	-0.23607	0.95654
VC1927	C4-dicarboxylate transport protein	dctM_3	integral component of membrane [GO:0016021]; plasma membrane [GO:0005886]; C4-dicarboxylate transmembrane transporter activity [GO:0015556]; transmembrane transporter activity [GO:0022857]; C4-dicarboxylate transport [GO:0015740]	vch02020 Two-component system	0.268744	0.95654
VCA0798	CbbY family protein	yieH	hydrolase activity [GO:0016787]		-0.210761	0.95654
VCA0918	hypothetical protein				0.267326	0.95654
VC1998	PilB-related protein	msrB_2	cytoplasm [GO:0005737]; peptide-methionine (R)-S-oxide reductase activity [GO:0033743]; zinc ion binding [GO:0008270]; protein repair [GO:0030091]; response to oxidative stress [GO:0006979]		-0.180484	0.956635
VCA0779	hypothetical protein	mnmC_2	oxidoreductase activity [GO:0016491]		0.151929	0.956635
<missing>	<missing>	<missing>	<missing>	<missing>	0	0
VC1293	aspartate aminotransferase	aspC	cytosol [GO:0005829]; identical protein binding [GO:0042802]; L-aspartate:2-oxoglutarate aminotransferase activity [GO:0004069]; L-tyrosine:2-oxoglutarate aminotransferase activity [GO:0004838]; pyridoxal phosphate binding [GO:0030170]; transaminase activity [GO:0008483]; aspartate biosynthetic process [GO:0006532]; L-phenylalanine biosynthetic process from chorismate via phenylpyruvate [GO:00335…	vch00270 Cysteine and methionine metabolism vch00350 Tyrosine metabolism vch00360 Phenylalanine metabolism vch00400 Phenylalanine, tyrosine and tryptophan biosynthesis vch00401 Novobiocin biosynthesis vch01100 Metabolic pathways vch01110 Biosynthesis of secondary metabolites vch01130 Biosynthesis of antibiotics vch01230 Biosynthesis of amino acids	-0.230946	0.95699
VC0904	conserved hypothetical protein				0.16709	0.957079
VC0037	conserved hypothetical protein				0.182974	0.957378
VC0368	ribosomal protein S18	rpsR	cytosolic small ribosomal subunit [GO:0022627]; small ribosomal subunit rRNA binding [GO:0070181]; structural constituent of ribosome [GO:0003735]; translation [GO:0006412]	vch03010 Ribosome	0.144796	0.957378
VC0407	MSHA biogenesis protein MshF	mshF	pathogenesis [GO:0009405]; pilus assembly [GO:0009297]		-0.170385	0.957378
VC0479	hypothetical protein				0.179321	0.957378
VC0860	hypothetical protein		integral component of membrane [GO:0016021]		0.254004	0.957378
VC1049	transcriptional regulator, LysR family	dmlR_1	protein-DNA complex [GO:0032993]; DNA-binding transcription activator activity [GO:0001216]; DNA-binding transcription factor activity [GO:0003700]; DNA-binding transcription repressor activity [GO:0001217]; sequence-specific DNA binding [GO:0043565]; transcription regulatory region sequence-specific DNA binding [GO:0000976]; regulation of transcription, DNA-templated [GO:0006355]; transcription,…	vch05111 Biofilm formation - Vibrio cholerae	0.185608	0.957378
VC1061	cysteine synthase/cystathionine beta-synthase family protein	sbnA	cytoplasm [GO:0005737]; catalytic activity [GO:0003824]; cysteine synthase activity [GO:0004124]; pyridoxal phosphate binding [GO:0030170]; cysteine biosynthetic process from serine [GO:0006535]; serine family amino acid biosynthetic process [GO:0009070]	vch00270 Cysteine and methionine metabolism vch00920 Sulfur metabolism vch01100 Metabolic pathways vch01110 Biosynthesis of secondary metabolites vch01120 Microbial metabolism in diverse environments vch01130 Biosynthesis of antibiotics vch01200 Carbon metabolism vch01230 Biosynthesis of amino acids	0.265887	0.957378
VC1766	conserved hypothetical protein				-0.166093	0.957378
VC2654	conserved hypothetical protein	glpE_2	integral component of membrane [GO:0016021]		0.131228	0.957378
VCA0134	uridine phosphorylase	udp_2	uridine phosphorylase activity [GO:0004850]; nucleobase-containing compound metabolic process [GO:0006139]; nucleoside metabolic process [GO:0009116]	vch00240 Pyrimidine metabolism vch01100 Metabolic pathways	0.208844	0.957378
VCA0160	tryptophan-specific transport protein	mtr	integral component of plasma membrane [GO:0005887]; L-tryptophan transmembrane transporter activity [GO:0015196]; tryptophan transport [GO:0015827]		-0.267029	0.957378
VCA0412	hypothetical protein				-0.255957	0.957378
VCA0610	sigma cross-reacting protein 27A	elbB	catalytic activity [GO:0003824]; lyase activity [GO:0016829]; isoprenoid biosynthetic process [GO:0008299]		-0.266337	0.957378
VCA0656	fructokinase	scrK	carbohydrate kinase activity [GO:0019200]; fructokinase activity [GO:0008865]; fructose metabolic process [GO:0006000]	vch00051 Fructose and mannose metabolism vch00500 Starch and sucrose metabolism vch00520 Amino sugar and nucleotide sugar metabolism vch01100 Metabolic pathways	0.23963	0.957378
VC0101	hypothetical protein				0.262821	0.957689
VC0524	dihydroneopterin aldolase FolB, putative	folB	cytoplasm [GO:0005737]; dihydroneopterin aldolase activity [GO:0004150]; folic acid biosynthetic process [GO:0046656]; folic acid-containing compound metabolic process [GO:0006760]; tetrahydrofolate biosynthetic process [GO:0046654]	vch00790 Folate biosynthesis vch01100 Metabolic pathways	0.158709	0.957689
VC0656	DNA polymerase III, psi subunit	holD	DNA polymerase III complex [GO:0009360]; 3'-5' exonuclease activity [GO:0008408]; DNA-directed DNA polymerase activity [GO:0003887]; DNA replication [GO:0006260]	vch00230 Purine metabolism vch00240 Pyrimidine metabolism vch01100 Metabolic pathways vch03030 DNA replication vch03430 Mismatch repair vch03440 Homologous recombination	-0.180035	0.957689
VC0731	antioxidant, AhpC/Tsa family	tsaA	cell [GO:0005623]; cytosol [GO:0005829]; antioxidant activity [GO:0016209]; thioredoxin peroxidase activity [GO:0008379]; cell redox homeostasis [GO:0045454]; response to oxidative stress [GO:0006979]		0.133567	0.957689
VC0986	adenylate kinase	adk	cytoplasm [GO:0005737]; adenylate kinase activity [GO:0004017]; ATP binding [GO:0005524]; AMP salvage [GO:0044209]; nucleobase-containing small molecule interconversion [GO:0015949]	vch00230 Purine metabolism vch00730 Thiamine metabolism vch01100 Metabolic pathways vch01110 Biosynthesis of secondary metabolites vch01130 Biosynthesis of antibiotics	-0.13372	0.957689
VC1555	conserved hypothetical protein	tabA	cytosol [GO:0005829]; single-species biofilm formation [GO:0044010]		0.178175	0.957689
VC1664	ABC transporter, periplasmic substrate-binding protein, putative		ATPase-coupled transmembrane transporter activity [GO:0042626]		-0.211421	0.957689
VC2127	flagellar protein FliL, putative	fliL	bacterial-type flagellum [GO:0009288]; bacterial-type flagellum basal body [GO:0009425]; integral component of membrane [GO:0016021]; plasma membrane [GO:0005886]; structural molecule activity [GO:0005198]; bacterial-type flagellum-dependent swarming motility [GO:0071978]; chemotaxis [GO:0006935]		-0.199683	0.957689
VCA0515	hypothetical protein				-0.264463	0.957689
VCA0992	glutaredoxin 2	grxB	cytosol [GO:0005829]; glutathione oxidoreductase activity [GO:0097573]		0.263114	0.958021
<missing>	<missing>	<missing>	<missing>	<missing>	0	0
<missing>	<missing>	<missing>	<missing>	<missing>	0	0
<missing>	<missing>	<missing>	<missing>	<missing>	0	0
VC0090	DNA-damage-inducible protein F	dinF	integral component of membrane [GO:0016021]; plasma membrane [GO:0005886]; antiporter activity [GO:0015297]; xenobiotic transmembrane transporter activity [GO:0042910]		-0.215081	0.958367
VC0091	O-methyltransferase-related protein		methyltransferase activity [GO:0008168]; methylation [GO:0032259]; tetracenomycin C biosynthetic process [GO:1901106]		0.188461	0.958367
VC0112	cytochrome c4	cc4	periplasmic space [GO:0042597]; electron transfer activity [GO:0009055]; heme binding [GO:0020037]; iron ion binding [GO:0005506]		-0.171304	0.958367
VC0156	vitamin B12 receptor	btuB	cell [GO:0005623]; intrinsic component of cell outer membrane [GO:0031230]; pore complex [GO:0046930]; ATPase-coupled vitamin B12 transmembrane transporter activity [GO:0015420]; enterobactin transmembrane transporter activity [GO:0042931]; porin activity [GO:0015288]; siderophore uptake transmembrane transporter activity [GO:0015344]; transporter activity [GO:0005215]; enterobactin transport [GO…		-0.144666	0.958367
VC0400	MSHA biogenesis protein MshJ	mshJ	integral component of membrane [GO:0016021]; protein secretion [GO:0009306]		-0.171827	0.958367
VC0549	hypothetical protein	oadG_1	integral component of membrane [GO:0016021]; plasma membrane [GO:0005886]; decarboxylation-driven active transmembrane transporter activity [GO:0015451]; oxaloacetate decarboxylase activity [GO:0008948]; sodium ion transmembrane transporter activity [GO:0015081]; sodium ion export across plasma membrane [GO:0036376]; sodium ion transport [GO:0006814]	vch00620 Pyruvate metabolism vch01100 Metabolic pathways	-0.256511	0.958367
VC0554	protease, insulinase family/protease, insulinase family		metal ion binding [GO:0046872]; peptidase activity [GO:0008233]; proteolysis [GO:0006508]		-0.154352	0.958367
VC0591	pantoate--beta-alanine ligase	panC	cytosol [GO:0005829]; ATP binding [GO:0005524]; pantoate-beta-alanine ligase activity [GO:0004592]; pantothenate biosynthetic process [GO:0015940]	vch00410 beta-Alanine metabolism vch00770 Pantothenate and CoA biosynthesis vch01100 Metabolic pathways vch01110 Biosynthesis of secondary metabolites	0.132954	0.958367
VC0603	conserved hypothetical protein		outer membrane [GO:0019867]; hydrolase activity [GO:0016787]; lipid catabolic process [GO:0016042]		0.143199	0.958367
VC0682	isoleucyl-tRNA synthetase	ileS	cytosol [GO:0005829]; aminoacyl-tRNA editing activity [GO:0002161]; ATP binding [GO:0005524]; isoleucine-tRNA ligase activity [GO:0004822]; tRNA binding [GO:0000049]; zinc ion binding [GO:0008270]; isoleucyl-tRNA aminoacylation [GO:0006428]	vch00970 Aminoacyl-tRNA biosynthesis	0.128771	0.958367
VC0853	conserved hypothetical protein	nadK	cytoplasm [GO:0005737]; ATP binding [GO:0005524]; metal ion binding [GO:0046872]; NAD+ kinase activity [GO:0003951]; NAD metabolic process [GO:0019674]; NADP biosynthetic process [GO:0006741]	vch00760 Nicotinate and nicotinamide metabolism vch01100 Metabolic pathways	0.167822	0.958367
VC0891	exodeoxyribonuclease, small subunit	xseB	cytosol [GO:0005829]; exodeoxyribonuclease VII complex [GO:0009318]; exodeoxyribonuclease VII activity [GO:0008855]; DNA catabolic process [GO:0006308]	vch03430 Mismatch repair	0.156346	0.958367
VC0970	cell division protein ZipA	zipA	cell division site [GO:0032153]; integral component of plasma membrane [GO:0005887]; division septum assembly [GO:0000917]; FtsZ-dependent cytokinesis [GO:0043093]		-0.127329	0.958367
VC1120	conserved hypothetical protein		oxidoreductase activity [GO:0016491]		-0.256736	0.958367
VC1141	isocitrate dehydrogenase, NADP-dependent, monomeric type	icd2	isocitrate dehydrogenase (NADP+) activity [GO:0004450]; metal ion binding [GO:0046872]; glyoxylate cycle [GO:0006097]; tricarboxylic acid cycle [GO:0006099]	vch00020 Citrate cycle (TCA cycle) vch00480 Glutathione metabolism vch01100 Metabolic pathways vch01110 Biosynthesis of secondary metabolites vch01120 Microbial metabolism in diverse environments vch01130 Biosynthesis of antibiotics vch01200 Carbon metabolism vch01210 2-Oxocarboxylic acid metabolism vch01230 Biosynthesis of amino acids	-0.244492	0.958367
VC1548	hypothetical protein				-0.161369	0.958367
VC1631	conserved hypothetical protein	norM_2	integral component of membrane [GO:0016021]; antiporter activity [GO:0015297]; xenobiotic transmembrane transporter activity [GO:0042910]		0.144216	0.958367
VC1674	periplasmic linker protein, putative	ttgG	efflux pump complex [GO:1990281]; plasma membrane [GO:0005886]; efflux transmembrane transporter activity [GO:0015562]; protein secretion [GO:0009306]		-0.244131	0.958367
VC1894	conserved hypothetical protein	lpoB	periplasmic side of cell outer membrane [GO:0031241]; enzyme regulator activity [GO:0030234]; peptidoglycan biosynthetic process [GO:0009252]		-0.134467	0.958367
VC1908	hypothetical protein				0.260019	0.958367
VC1947	transcriptional regulator, LysR family	dmlR_3	DNA-binding transcription factor activity [GO:0003700]; sequence-specific DNA binding [GO:0043565]; regulation of transcription, DNA-templated [GO:0006355]; transcription, DNA-templated [GO:0006351]		-0.228981	0.958367
VC2155	hypothetical protein		integral component of membrane [GO:0016021]		0.246929	0.958367
VC2260	ribosomal protein S2	rpsB	cytosolic small ribosomal subunit [GO:0022627]; structural constituent of ribosome [GO:0003735]; translation [GO:0006412]	vch03010 Ribosome	0.119952	0.958367
VC2298	lipoprotein, putative				-0.14152	0.958367
VC2448	CTP synthase	pyrG	cytosol [GO:0005829]; ATP binding [GO:0005524]; CTP synthase activity [GO:0003883]; identical protein binding [GO:0042802]; metal ion binding [GO:0046872]; 'de novo' CTP biosynthetic process [GO:0044210]; CTP biosynthetic process [GO:0006241]; glutamine metabolic process [GO:0006541]; pyrimidine nucleobase biosynthetic process [GO:0019856]; pyrimidine ribonucleotide biosynthetic process [GO:00092…	vch00240 Pyrimidine metabolism vch01100 Metabolic pathways	0.150014	0.958367
VC2455	hypothetical protein				0.215676	0.958367
VC2579	ribosomal protein S5	rpsE	cytosolic small ribosomal subunit [GO:0022627]; rRNA binding [GO:0019843]; structural constituent of ribosome [GO:0003735]; translation [GO:0006412]	vch03010 Ribosome	0.131474	0.958367
VC2583	ribosomal protein S14	rpsN	cytosolic small ribosomal subunit [GO:0022627]; small ribosomal subunit [GO:0015935]; rRNA binding [GO:0019843]; structural constituent of ribosome [GO:0003735]; translation [GO:0006412]	vch03010 Ribosome	0.134477	0.958367
VC2623	tryptophanyl-tRNA synthetase	trpS	cytosol [GO:0005829]; ATP binding [GO:0005524]; tryptophan-tRNA ligase activity [GO:0004830]; tryptophanyl-tRNA aminoacylation [GO:0006436]	vch00970 Aminoacyl-tRNA biosynthesis	0.136115	0.958367
VC2709	DNA-directed RNA polymerase, omega subunit	rpoZ	DNA binding [GO:0003677]; DNA-directed 5'-3' RNA polymerase activity [GO:0003899]; transcription, DNA-templated [GO:0006351]	vch00230 Purine metabolism vch00240 Pyrimidine metabolism vch01100 Metabolic pathways vch03020 RNA polymerase	0.128505	0.958367
VC2736	conserved hypothetical protein	hslO	cytoplasm [GO:0005737]; protein folding chaperone [GO:0044183]; unfolded protein binding [GO:0051082]; protein refolding [GO:0042026]		0.14967	0.958367
VCA0174	conserved hypothetical protein				-0.156817	0.958367
VCA0462	hypothetical protein				-0.252457	0.958367
VCA0535	hypothetical protein				-0.177983	0.958367
VCA0539	conserved hypothetical protein	yceI	periplasmic space [GO:0042597]		-0.177052	0.958367
VCA0661	peptidyl-prolyl cis-trans isomerase-related protein	fkpA_2	peptidyl-prolyl cis-trans isomerase activity [GO:0003755]; protein folding [GO:0006457]		-0.144479	0.958367
VCA0686	iron(III) ABC transporter, permease protein	cysT_2	integral component of membrane [GO:0016021]; plasma membrane [GO:0005886]; ATPase-coupled transmembrane transporter activity [GO:0042626]; iron ion transmembrane transporter activity [GO:0005381]; iron ion transport [GO:0006826]	vch02010 ABC transporters	-0.259743	0.958367
VCA0710	periplasmic protein TorT	torT	DNA-binding transcription factor activity [GO:0003700]; phosphorelay sensor kinase activity [GO:0000155]; transcription regulatory region sequence-specific DNA binding [GO:0000976]; amine metabolic process [GO:0009308]; phosphorelay signal transduction system [GO:0000160]; regulation of transcription, DNA-templated [GO:0006355]		-0.198389	0.958367
VCA0716	conserved hypothetical protein		integral component of plasma membrane [GO:0005887]; electron transfer activity [GO:0009055]; heme binding [GO:0020037]; oxidation-reduction process [GO:0055114]; respiratory electron transport chain [GO:0022904]		-0.249024	0.958367
VCA0825	L-2,4-diaminobutyric acid acetyltransferase	ectA	acetyltransferase activity [GO:0016407]; diaminobutyrate acetyltransferase activity [GO:0033816]; N-acetyltransferase activity [GO:0008080]; transferase activity, transferring acyl groups other than amino-acyl groups [GO:0016747]; ectoine biosynthetic process [GO:0019491]	vch00260 Glycine, serine and threonine metabolism vch01100 Metabolic pathways vch01120 Microbial metabolism in diverse environments	0.257116	0.958367
VCA0828	phenylalanine-4-hydroxylase	phhA	iron ion binding [GO:0005506]; phenylalanine 4-monooxygenase activity [GO:0004505]; L-phenylalanine catabolic process [GO:0006559]	vch00360 Phenylalanine metabolism vch00400 Phenylalanine, tyrosine and tryptophan biosynthesis vch00790 Folate biosynthesis vch01100 Metabolic pathways vch01230 Biosynthesis of amino acids	-0.262099	0.958367
VCA0943	maltose ABC transporter, permease protein	malG	integral component of membrane [GO:0016021]; plasma membrane [GO:0005886]; ATPase-coupled maltose transmembrane transporter activity [GO:0015423]; maltodextrin transport [GO:0042956]; maltose transport [GO:0015768]	vch02010 ABC transporters	-0.157481	0.958367
VCA0947	spermidine n1-acetyltransferase	speG_3	cytoplasm [GO:0005737]; diamine N-acetyltransferase activity [GO:0004145]; magnesium ion binding [GO:0000287]; polyamine catabolic process [GO:0006598]	vch00330 Arginine and proline metabolism vch01100 Metabolic pathways	-0.201544	0.958367
VCA1082	hypothetical protein	pdeB_2	integral component of membrane [GO:0016021]; signal transduction [GO:0007165]		0.134819	0.958367
VCA1097	conserved hypothetical protein				-0.253743	0.958367
<missing>	<missing>	<missing>	<missing>	<missing>	0	0
VC0006	ribonuclease P protein component	rnpA	ribonuclease P complex [GO:0030677]; 3'-tRNA processing endoribonuclease activity [GO:0042781]; ribonuclease P activity [GO:0004526]; tRNA binding [GO:0000049]; RNA processing [GO:0006396]; tRNA 3'-trailer cleavage, endonucleolytic [GO:0034414]; tRNA 5'-leader removal [GO:0001682]		0.150302	0.958704
VCA0676	iron-sulfur cluster-binding protein NapF	rsxB_3	cytoplasm [GO:0005737]; 4 iron, 4 sulfur cluster binding [GO:0051539]; electron transfer activity [GO:0009055]; metal ion binding [GO:0046872]		-0.251562	0.959942
VCA0807	ABC transporter, periplasmic substrate-binding protein	pstS1_2	ATPase-coupled transmembrane transporter activity [GO:0042626]; metal ion binding [GO:0046872]; phosphate ion binding [GO:0042301]	vch02010 ABC transporters vch02020 Two-component system	-0.165707	0.960157
<missing>	<missing>	<missing>	<missing>	<missing>	0	0
VC2307	2-dehydropantoate 2-reductase	panE	cytoplasm [GO:0005737]; 2-dehydropantoate 2-reductase activity [GO:0008677]; NADP binding [GO:0050661]; pantothenate biosynthetic process [GO:0015940]; pantothenate biosynthetic process from valine [GO:0033317]	vch00770 Pantothenate and CoA biosynthesis vch01100 Metabolic pathways vch01110 Biosynthesis of secondary metabolites	0.168024	0.963552
VC0972	porin, putative	chiP	cell outer membrane [GO:0009279]; porin activity [GO:0015288]; ion transmembrane transport [GO:0034220]		-0.238054	0.964171
VC0034	thiol:disulfide interchange protein	dsbA	cell [GO:0005623]; periplasmic space [GO:0042597]; protein disulfide isomerase activity [GO:0003756]; protein disulfide oxidoreductase activity [GO:0015035]; cell redox homeostasis [GO:0045454]; pathogenesis [GO:0009405]; protein folding [GO:0006457]	vch01503 Cationic antimicrobial peptide (CAMP) resistance	-0.120056	0.964496
VC0395	UTP--glucose-1-phosphate uridylyltransferase	gtaB	UTP:glucose-1-phosphate uridylyltransferase activity [GO:0003983]; biosynthetic process [GO:0009058]; nucleotide-sugar metabolic process [GO:0009225]; UDP-glucose metabolic process [GO:0006011]	vch00040 Pentose and glucuronate interconversions vch00052 Galactose metabolism vch00500 Starch and sucrose metabolism vch00520 Amino sugar and nucleotide sugar metabolism vch01100 Metabolic pathways vch01130 Biosynthesis of antibiotics	0.142466	0.964496
VC0429	conserved hypothetical protein	dctM_1	integral component of membrane [GO:0016021]		-0.194459	0.964496
VC0617	peptide ABC transporter, ATP-binding protein	oppD_1	plasma membrane [GO:0005886]; ATP binding [GO:0005524]; ATPase activity [GO:0016887]; ATPase-coupled transmembrane transporter activity [GO:0042626]; peptide transmembrane transporter activity [GO:1904680]; transmembrane transporter activity [GO:0022857]; peptide transport [GO:0015833]; transmembrane transport [GO:0055085]	vch02024 Quorum sensing	0.238883	0.964496
VC0651	conserved hypothetical protein		peptidase activity [GO:0008233]		0.20974	0.964496
VC0736	isocitrate lyase	aceA	isocitrate lyase activity [GO:0004451]; metal ion binding [GO:0046872]; carboxylic acid metabolic process [GO:0019752]; tricarboxylic acid cycle [GO:0006099]	vch00630 Glyoxylate and dicarboxylate metabolism vch01100 Metabolic pathways vch01110 Biosynthesis of secondary metabolites vch01120 Microbial metabolism in diverse environments vch01200 Carbon metabolism	-0.249055	0.964496
VC1148	conserved hypothetical protein	hexR	carbohydrate derivative binding [GO:0097367]; DNA binding [GO:0003677]; DNA-binding transcription factor activity [GO:0003700]; carbohydrate derivative metabolic process [GO:1901135]; regulation of transcription, DNA-templated [GO:0006355]		-0.142082	0.964496
VC1173	anthranilate synthase component II	trpG_1	anthranilate phosphoribosyltransferase activity [GO:0004048]; anthranilate synthase activity [GO:0004049]; glutamine metabolic process [GO:0006541]; phenazine biosynthetic process [GO:0002047]; tryptophan biosynthetic process [GO:0000162]	vch00400 Phenylalanine, tyrosine and tryptophan biosynthesis vch01100 Metabolic pathways vch01110 Biosynthesis of secondary metabolites vch01130 Biosynthesis of antibiotics vch01230 Biosynthesis of amino acids vch02024 Quorum sensing	0.249713	0.964496
[truncated: 2,337 more rows]
